# Supplementary material for: Characterization of H3K9me3 and DNA methylation co-marked CpG-rich regions during mouse development
Source: BMC Genomics. 2023 Nov 3;24:663. doi: 10.1186/s12864-023-09758-8 (PMC10623782; doi:10.1186/s12864-023-09758-8)
Supplement: Supplementary file 2 — Additional file 2: Supplementary Table S1. Public high through-put sequencing data used in this study. Supplementary Table S2. Biological Process (BP) GO term enrichment analysis of potential target genes of universal CHMs, non-universal CHMs and CpG-rich nonCHMs in compartment A and B. Supplementary Table S3. Biological Process (BP) GO term enrichment analysis of potential target genes of pre-implantation-specific CHMs and spermatogenesis-specific CHMs in compartment A and B. Supplementary Table S4. Results of Toolkit for Cistrome Data Browser to find significant factors binding overlap with universal CHMs, non-universal CHMs, CpG-rich nonCHMs and process-specific CHMs. [file 12864_2023_9758_MOESM2_ESM.xlsx]

## Sheet: Supplementary Table 1
Supplemental Table S1. Public high through-put sequencing data used in this study
Biological process	Stage	Data type	Accession number (GEO)
Pre-implantation	2-cell	WGBS	GSM2588710	GSE97778
	8-cell	WGBS	GSM2588712
	Morula	WGBS	GSM2588713
	ICM	WGBS	GSM2588714
	2-cell	H3K9me3 ChIP-seq	GSM2588573
	2-cell	H3K9me3 ChIP-seq	GSM2588574
	8-cell	H3K9me3 ChIP-seq	GSM2588577
	8-cell	H3K9me3 ChIP-seq	GSM2588578
	Morula	H3K9me3 ChIP-seq	GSM2588579
	Morula	H3K9me3 ChIP-seq	GSM2588580
	ICM	H3K9me3 ChIP-seq	GSM2588581
	ICM	H3K9me3 ChIP-seq	GSM2588582
	2-cell	RNA-seq	GSM2588670
	2-cell	RNA-seq	GSM2588671
	2-cell	RNA-seq	GSM2588672
	2-cell	RNA-seq	GSM2588673
	8-cell	RNA-seq	GSM2588678
	8-cell	RNA-seq	GSM2588679
	8-cell	RNA-seq	GSM2588680
	Morula	RNA-seq	GSM2588681
	Morula	RNA-seq	GSM2588682
	ICM	RNA-seq	GSM2588683
	ICM	RNA-seq	GSM2588684
	ICM	RNA-seq	GSM2588685
	ICM	RNA-seq	GSM2588686
PGC development	E10.5	WGBS	GSM2041731	GSE76973
	E13.5 female	WGBS	GSM1386026	GSE56697
	E13.5 male	WGBS	GSM1386027
	E10.5	H3K9me3 ChIP-seq	GSM4196612	GSE141182
	E10.5	H3K9me3 ChIP-seq	GSM4196616
	E10.5	H3K9me3 ChIP-seq	GSM4977595
	E13.5 female	H3K9me3 ChIP-seq	GSM4196620	GSE141182
	E13.5 female	H3K9me3 ChIP-seq	GSM4196626
	E13.5 female	H3K9me3 ChIP-seq	GSM4977597
	E13.5 male	H3K9me3 ChIP-seq	GSM4196623
	E13.5 male	H3K9me3 ChIP-seq	GSM4196629
	E13.5 male	H3K9me3 ChIP-seq	GSM4977599
	E10.5	RNA-seq	GSM2041483	GSE76973
	E10.5	RNA-seq	GSM2041484
	E13.5 female	RNA-seq	GSM4196635	GSE19960
	E13.5 female	RNA-seq	GSM4196636
	E13.5 female	RNA-seq	GSM4196637
	E13.5 male PGC	RNA-seq	GSM4196638
	E13.5 male PGC	RNA-seq	GSM4196639
	E13.5 male PGC	RNA-seq	GSM4196640
	E13.5 male PGC	RNA-seq	GSM4196641
Spermatogenesis	Undifferentiated Spermatogonia, US	WGBS	GSM4086441	GSE137743
	Differentiated Spermatogonia, DS	WGBS	GSM4086442
	Pachytene Spermatocytes, PS	WGBS	GSM4086443
	Round Spermatids, RS	WGBS	GSM4086444
	Undifferentiated Spermatogonia, US	H3K9me3 ChIP-seq	GSM4086425	GSE137742
	Undifferentiated Spermatogonia, US	H3K9me3 ChIP-seq	GSM4086426
	Undifferentiated Spermatogonia, US	H3K9me3 ChIP-seq	GSM4086427
	Differentiated Spermatogonia, DS	H3K9me3 ChIP-seq	GSM4086429
	Differentiated Spermatogonia, DS	H3K9me3 ChIP-seq	GSM4086430
	Differentiated Spermatogonia, DS	H3K9me3 ChIP-seq	GSM4086431
	Pachytene Spermatocytes, PS	H3K9me3 ChIP-seq	GSM4086433
	Pachytene Spermatocytes, PS	H3K9me3 ChIP-seq	GSM4086434
	Pachytene Spermatocytes, PS	H3K9me3 ChIP-seq	GSM4086435
	Round Spermatids, RS	H3K9me3 ChIP-seq	GSM4086437
	Round Spermatids, RS	H3K9me3 ChIP-seq	GSM4086438
	Round Spermatids, RS	H3K9me3 ChIP-seq	GSM4086439
	Germline Stem, GS	RNA-seq	GSM1328920	GSE55060
	Germline Stem, GS	RNA-seq	GSM1328921
	Pachytene Spermatocytes, PS	RNA-seq	GSM1328922
	Pachytene Spermatocytes, PS	RNA-seq	GSM1328923
	Round Spermatids, RS	RNA-seq	GSM1328926
	Round Spermatids, RS	RNA-seq	GSM1328927
Rential development	E14.5	WGBS	GSM2320284	GSE87064
	E17.5	WGBS	GSM2320285
	P0	WGBS	GSM2320286
	P3	WGBS	GSM2320287
	P7	WGBS	GSM2320288
	P10	WGBS	GSM2320289
	P14	WGBS	GSM2320290
	P21	WGBS	GSM2320291
	E14.5	H3K9me3 ChIP-seq	GSM2319491
	E17.5	H3K9me3 ChIP-seq	GSM2319492
	P0	H3K9me3 ChIP-seq	GSM2319493
	P3	H3K9me3 ChIP-seq	GSM2319494
	P7	H3K9me3 ChIP-seq	GSM2319495
	P10	H3K9me3 ChIP-seq	GSM2319496
	P14	H3K9me3 ChIP-seq	GSM2319497
	P21	H3K9me3 ChIP-seq	GSM2319498
	E14.5	RNA-seq	GSM2319611
	E14.5	RNA-seq	GSM2319612
	E17.5	RNA-seq	GSM2319613
	E17.5	RNA-seq	GSM2319614
	P0	RNA-seq	GSM2319615
	P0	RNA-seq	GSM2319616
	P3	RNA-seq	GSM2319617
	P3	RNA-seq	GSM2319618
	P7	RNA-seq	GSM2319619
	P7	RNA-seq	GSM2319620
	P10	RNA-seq	GSM2319622
	P10	RNA-seq	GSM2319623
	P14	RNA-seq	GSM2319624
	P14	RNA-seq	GSM2319625
	P21	RNA-seq	GSM2319626
	P21	RNA-seq	GSM2319627
Heart development	E10.5	WGBS	GSM2701081	GSE101322
	E10.5	WGBS	GSM2701082
	E10.5	WGBS	GSM2701083
	E10.5	WGBS	GSM2701084
	E11.5	WGBS	GSM2192039	GSE82834
	E11.5	WGBS	GSM2192040
	E11.5	WGBS	GSM2192041
	E11.5	WGBS	GSM2192042
	E12.5	WGBS	GSM2191410	GSE82546
	E12.5	WGBS	GSM2191411
	E12.5	WGBS	GSM2191412
	E12.5	WGBS	GSM2191413
	E13.5	WGBS	GSM2191244	GSE82469
	E13.5	WGBS	GSM2191245
	E13.5	WGBS	GSM2191246
	E13.5	WGBS	GSM2191247
	E14.5	WGBS	GSM2192063	GSE82844
	E14.5	WGBS	GSM2192064
	E14.5	WGBS	GSM2192065
	E14.5	WGBS	GSM2192066
	E15.5	WGBS	GSM2191434	GSE82557
	E15.5	WGBS	GSM2191435
	E15.5	WGBS	GSM2191436
	E15.5	WGBS	GSM2191437
	E16.5	WGBS	GSM2191004	GSE82379
	E16.5	WGBS	GSM2191005
	E16.5	WGBS	GSM2191006
	E16.5	WGBS	GSM2191007
	P0	WGBS	GSM2191651	GSE82658
	P0	WGBS	GSM2191652
	P0	WGBS	GSM2191653
	P0	WGBS	GSM2191654
	E10.5	H3K9me3 ChIP-seq	GSM2308518	GSE86710
	E10.5	H3K9me3 ChIP-seq	GSM2308519
	E11.5	H3K9me3 ChIP-seq	GSM2191779	GSE82715
	E11.5	H3K9me3 ChIP-seq	GSM2191780
	E12.5	H3K9me3 ChIP-seq	GSM2191937	GSE82787
	E12.5	H3K9me3 ChIP-seq	GSM2191938
	E13.5	H3K9me3 ChIP-seq	GSM2191149	GSE82431
	E13.5	H3K9me3 ChIP-seq	GSM2191151
	E14.5	H3K9me3 ChIP-seq	GSM2190928	GSE82347
	E14.5	H3K9me3 ChIP-seq	GSM2190929
	E15.5	H3K9me3 ChIP-seq	GSM2191060	GSE82406
	E15.5	H3K9me3 ChIP-seq	GSM2191061
	E16.5	H3K9me3 ChIP-seq	GSM2191192	GSE82447
	E16.5	H3K9me3 ChIP-seq	GSM2191193
	P0	H3K9me3 ChIP-seq	GSM2192519	GSE83053
	P0	H3K9me3 ChIP-seq	GSM2192520
	E10.5	RNA-seq	GSM2343151	GSE87991
	E10.5	RNA-seq	GSM2343152
	E11.5	RNA-seq	GSM2071523	GSE78433
	E11.5	RNA-seq	GSM2071524
	E12.5	RNA-seq	GSM2191250	GSE82471
	E12.5	RNA-seq	GSM2191251
	E13.5	RNA-seq	GSM2071372	GSE78358
	E13.5	RNA-seq	GSM2071373
	E14.5	RNA-seq	GSM2071534	GSE78441
	E14.5	RNA-seq	GSM2071535
	E15.5	RNA-seq	GSM2071463	GSE78415
	E15.5	RNA-seq	GSM2071464
	E16.5	RNA-seq	GSM2071310	GSE78317
	E16.5	RNA-seq	GSM2071311
	P0	RNA-seq	GSM2071437	GSE78399
	P0	RNA-seq	GSM2071438
Liver development	E11.5	WGBS	GSM2190976	GSE82367
	E11.5	WGBS	GSM2190977
	E11.5	WGBS	GSM2190978
	E11.5	WGBS	GSM2190979
	E12.5	WGBS	GSM2191548	GSE82610
	E12.5	WGBS	GSM2191549
	E12.5	WGBS	GSM2191550
	E12.5	WGBS	GSM2191551
	E13.5	WGBS	GSM2192103	GSE82862
	E13.5	WGBS	GSM2192104
	E13.5	WGBS	GSM2192105
	E13.5	WGBS	GSM2192106
	E14.5	WGBS	GSM2192279	GSE82945
	E14.5	WGBS	GSM2192280
	E14.5	WGBS	GSM2192281
	E14.5	WGBS	GSM2192282
	E14.5	WGBS	GSM2192283
	E14.5	WGBS	GSM2192284
	E15.5	WGBS	GSM2191530	GSE82602
	E15.5	WGBS	GSM2191531
	E15.5	WGBS	GSM2191532
	E15.5	WGBS	GSM2191533
	E16.5	WGBS	GSM2191212	GSE82456
	E16.5	WGBS	GSM2191213
	E16.5	WGBS	GSM2191214
	E16.5	WGBS	GSM2191215
	P0	WGBS	GSM2191921	GSE82780
	P0	WGBS	GSM2191922
	P0	WGBS	GSM2191923
	P0	WGBS	GSM2191924
	E11.5	H3K9me3 ChIP-seq	GSM2192347	GSE82974
	E11.5	H3K9me3 ChIP-seq	GSM2192348
	E12.5	H3K9me3 ChIP-seq	GSM2191248	GSE82470
	E12.5	H3K9me3 ChIP-seq	GSM2191249
	E13.5	H3K9me3 ChIP-seq	GSM2191298	GSE82494
	E13.5	H3K9me3 ChIP-seq	GSM2191299
	E14.5	H3K9me3 ChIP-seq	GSM2191198	GSE82450
	E14.5	H3K9me3 ChIP-seq	GSM2191199
	E15.5	H3K9me3 ChIP-seq	GSM2192353	GSE82977
	E15.5	H3K9me3 ChIP-seq	GSM2192354
	E16.5	H3K9me3 ChIP-seq	GSM2191141	GSE82429
	E16.5	H3K9me3 ChIP-seq	GSM2191142
	P0	H3K9me3 ChIP-seq	GSM2191568	GSE82619
	P0	H3K9me3 ChIP-seq	GSM2191569
	E11.5	RNA-seq	GSM2071370	GSE78357
	E11.5	RNA-seq	GSM2071371
	E12.5	RNA-seq	GSM2192083	GSE82853
	E12.5	RNA-seq	GSM2192084
	E13.5	RNA-seq	GSM2071423	GSE78391
	E13.5	RNA-seq	GSM2071424
	E14.5	RNA-seq	GSM2071597	GSE78472
	E14.5	RNA-seq	GSM2071598
	E14.5	RNA-seq	GSM2400094	GSE90196
	E14.5	RNA-seq	GSM2400095
	E15.5	RNA-seq	GSM2071470	GSE78419
	E15.5	RNA-seq	GSM2071471
	E16.5	RNA-seq	GSM2071580	GSE78462
	E16.5	RNA-seq	GSM2071581
	P0	RNA-seq	GSM2071323	GSE78325
	P0	RNA-seq	GSM2071324
** E: Embryonic day, P: Postnatal day

## Sheet: Supplementary Table 2
Supplementary Table S2. Biological Process (BP) GO term enrichment analysis of potential target genes of universal CHMs, non-universal CHMs and CpG-rich nonCHMs in compartment A and B
Type of region	Type of compartment	Cluster	Enrichment score	Category	GO Term	Count	%	Pvalue	Genes	List Total	Pop Hits	Pop Total	Fold Enrichment	Bonferroni	Benjamini	FDR
Universal CHM	A	1	1.33933	GOTERM_BP_ALL	GO:0055013~cardiac muscle cell development	4	3.27869	0.00801841	NM_001037294, NM_032541, NM_028901, NM_183257	76	109	19984	9.64944	1	1	1
Universal CHM	A	1	1.33933	GOTERM_BP_ALL	GO:0072359~circulatory system development	12	9.83607	0.00807082	NM_001277926, NM_001080126, NM_028901, NM_153127, NM_183257, NM_001164042, NM_020606, NM_011083, NM_001037294, NM_032541, NM_001277231, NM_007764, NM_011055, NM_028014	76	1282	19984	2.46129	1	1	1
Universal CHM	A	1	1.33933	GOTERM_BP_ALL	GO:0055006~cardiac cell development	4	3.27869	0.00995349	NM_001037294, NM_032541, NM_028901, NM_183257	76	118	19984	8.91347	1	1	1
Universal CHM	A	1	1.33933	GOTERM_BP_ALL	GO:0007507~heart development	8	6.55738	0.0160283	NM_001277926, NM_001080126, NM_001037294, NM_032541, NM_001277231, NM_028901, NM_007764, NM_183257, NM_028014, NM_020606	76	701	19984	3.00083	1	1	1
Universal CHM	A	1	1.33933	GOTERM_BP_ALL	GO:0048738~cardiac muscle tissue development	5	4.09836	0.0198968	NM_001277926, NM_001080126, NM_001037294, NM_032541, NM_028901, NM_183257	76	275	19984	4.78086	1	1	1
Universal CHM	A	1	1.33933	GOTERM_BP_ALL	GO:0055007~cardiac muscle cell differentiation	4	3.27869	0.0216307	NM_001037294, NM_032541, NM_028901, NM_183257	76	158	19984	6.6569	1	1	1
Universal CHM	A	1	1.33933	GOTERM_BP_ALL	GO:0055002~striated muscle cell development	4	3.27869	0.037498	NM_001037294, NM_032541, NM_028901, NM_183257	76	196	19984	5.36627	1	1	1
Universal CHM	A	1	1.33933	GOTERM_BP_ALL	GO:0035051~cardiocyte differentiation	4	3.27869	0.0399297	NM_001037294, NM_032541, NM_028901, NM_183257	76	201	19984	5.23278	1	1	1
Universal CHM	A	1	1.33933	GOTERM_BP_ALL	GO:0055001~muscle cell development	4	3.27869	0.0555596	NM_001037294, NM_032541, NM_028901, NM_183257	76	230	19984	4.573	1	1	1
Universal CHM	A	1	1.33933	GOTERM_BP_ALL	GO:0014706~striated muscle tissue development	5	4.09836	0.10621	NM_001277926, NM_001080126, NM_001037294, NM_032541, NM_028901, NM_183257	76	480	19984	2.73904	1	1	1
Universal CHM	A	1	1.33933	GOTERM_BP_ALL	GO:0060537~muscle tissue development	5	4.09836	0.126197	NM_001277926, NM_001080126, NM_001037294, NM_032541, NM_028901, NM_183257	76	512	19984	2.56785	1	1	1
Universal CHM	A	1	1.33933	GOTERM_BP_ALL	GO:0042692~muscle cell differentiation	5	4.09836	0.14353	NM_001037294, NM_032541, NM_001039493, NM_028901, NM_183257	76	538	19984	2.44375	1	1	1
Universal CHM	A	1	1.33933	GOTERM_BP_ALL	GO:0051146~striated muscle cell differentiation	4	3.27869	0.146039	NM_001037294, NM_032541, NM_028901, NM_183257	76	352	19984	2.98804	1	1	1
Universal CHM	A	1	1.33933	GOTERM_BP_ALL	GO:0009888~tissue development	12	9.83607	0.226001	NM_001277926, NM_001080126, NM_028901, NM_153127, NM_183257, NM_023663, NM_001164042, NM_001081091, NM_001037294, NM_032541, NM_008191, NM_028014, NM_001359013	76	2265	19984	1.3931	1	1	1
Universal CHM	A	1	1.33933	GOTERM_BP_ALL	GO:0061061~muscle structure development	5	4.09836	0.346393	NM_001037294, NM_032541, NM_001039493, NM_028901, NM_183257	76	792	19984	1.66002	1	1	1
Universal CHM	A	2	1.28614	GOTERM_BP_ALL	GO:0043112~receptor metabolic process	5	4.09836	0.00612022	NM_032541, NM_178641, NM_001085495, NM_183257, NM_001243712, NM_008395	76	194	19984	6.77699	0.999994	1	1
Universal CHM	A	2	1.28614	GOTERM_BP_ALL	GO:0003300~cardiac muscle hypertrophy	4	3.27869	0.00863611	NM_032541, NM_172382, NM_178641, NM_183257, NM_001161823	76	112	19984	9.39098	1	1	1
Universal CHM	A	2	1.28614	GOTERM_BP_ALL	GO:0014897~striated muscle hypertrophy	4	3.27869	0.00950214	NM_032541, NM_172382, NM_178641, NM_183257, NM_001161823	76	116	19984	9.06715	1	1	1
Universal CHM	A	2	1.28614	GOTERM_BP_ALL	GO:0014896~muscle hypertrophy	4	3.27869	0.0101838	NM_032541, NM_172382, NM_178641, NM_183257, NM_001161823	76	119	19984	8.83857	1	1	1
Universal CHM	A	2	1.28614	GOTERM_BP_ALL	GO:0043500~muscle adaptation	4	3.27869	0.0160432	NM_032541, NM_172382, NM_178641, NM_183257, NM_001161823	76	141	19984	7.4595	1	1	1
Universal CHM	A	2	1.28614	GOTERM_BP_ALL	GO:0003012~muscle system process	5	4.09836	0.0905927	NM_032541, NM_172382, NM_178641, NM_183257, NM_001164042, NM_001161823	76	453	19984	2.90229	1	1	1
Universal CHM	A	2	1.28614	GOTERM_BP_ALL	GO:0060627~regulation of vesicle-mediated transport	6	4.91803	0.101501	NM_032541, NM_178641, NM_027889, NM_183257, NM_178690, NM_001357393, NM_001290376	76	659	19984	2.39406	1	1	1
Universal CHM	A	2	1.28614	GOTERM_BP_ALL	GO:0006898~receptor-mediated endocytosis	4	3.27869	0.116546	NM_032541, NM_178641, NM_183257, NM_011430	76	317	19984	3.31795	1	1	1
Universal CHM	A	2	1.28614	GOTERM_BP_ALL	GO:0006897~endocytosis	6	4.91803	0.237488	NM_032541, NM_178641, NM_183257, NM_011430, NM_011083, NM_001290376	76	884	19984	1.78471	1	1	1
Universal CHM	A	2	1.28614	GOTERM_BP_ALL	GO:0031399~regulation of protein modification process	10	8.19672	0.34575	NM_001379204, NM_172382, NM_178641, NM_183257, NM_001164053, NM_001243712, NM_001161823, NM_001164055, NM_001374714, NM_001277096, NM_032541, NM_001277231, NM_008117, NM_007764, NM_178690, NM_008395, NM_001039391, NM_001379201, NM_001039390	76	2020	19984	1.30172	1	1	1
Universal CHM	A	2	1.28614	GOTERM_BP_ALL	GO:0003008~system process	7	5.7377	0.985907	NM_032541, NM_172382, NM_178641, NM_146315, NM_183257, NM_001164042, NM_001161823, NM_008191	76	3182	19984	0.578451	1	1	1
Universal CHM	A	3	1.01543	GOTERM_BP_ALL	GO:0031329~regulation of cellular catabolic process	8	6.55738	0.0166029	NM_032541, NM_172382, NM_027889, NM_183257, NM_178690, NM_001243712, NM_001161823, NM_134014, NM_001035226, NM_001357393, NM_008395, NM_011083	76	706	19984	2.97957	1	1	1
Universal CHM	A	3	1.01543	GOTERM_BP_ALL	GO:0009894~regulation of catabolic process	9	7.37705	0.017554	NM_172382, NM_027889, NM_183257, NM_001243712, NM_001161823, NM_134014, NM_001035226, NM_011083, NM_032541, NM_011055, NM_178690, NM_001357393, NM_008395	76	884	19984	2.67707	1	1	1
Universal CHM	A	3	1.01543	GOTERM_BP_ALL	GO:0031331~positive regulation of cellular catabolic process	6	4.91803	0.0191469	NM_032541, NM_027889, NM_183257, NM_178690, NM_001243712, NM_001357393, NM_008395, NM_011083	76	411	19984	3.83865	1	1	1
Universal CHM	A	3	1.01543	GOTERM_BP_ALL	GO:0009896~positive regulation of catabolic process	6	4.91803	0.0380704	NM_032541, NM_027889, NM_183257, NM_178690, NM_001243712, NM_001357393, NM_008395, NM_011083	76	494	19984	3.19369	1	1	1
Universal CHM	A	3	1.01543	GOTERM_BP_ALL	GO:0006887~exocytosis	4	3.27869	0.210107	NM_027889, NM_001085495, NM_178690, NM_001357393, NM_011083	76	421	19984	2.49831	1	1	1
Universal CHM	A	3	1.01543	GOTERM_BP_ALL	GO:0007033~vacuole organization	3	2.45902	0.223332	NM_027889, NM_178690, NM_001357393, NM_011083	76	237	19984	3.32845	1	1	1
Universal CHM	A	3	1.01543	GOTERM_BP_ALL	GO:0006914~autophagy	4	3.27869	0.246732	NM_172382, NM_027889, NM_178690, NM_001161823, NM_001357393, NM_011083	76	458	19984	2.29648	1	1	1
Universal CHM	A	3	1.01543	GOTERM_BP_ALL	GO:0046903~secretion	7	5.7377	0.280356	NM_027889, NM_001085495, NM_011055, NM_011430, NM_178690, NM_008191, NM_001357393, NM_011083	76	1178	19984	1.56251	1	1	1
Universal CHM	A	3	1.01543	GOTERM_BP_ALL	GO:0032940~secretion by cell	6	4.91803	0.310471	NM_027889, NM_001085495, NM_011055, NM_011430, NM_178690, NM_001357393, NM_011083	76	985	19984	1.60171	1	1	1
Universal CHM	A	3	1.01543	GOTERM_BP_ALL	GO:0010506~regulation of autophagy	3	2.45902	0.327434	NM_172382, NM_178690, NM_001161823, NM_011083	76	312	19984	2.52834	1	1	1
Universal CHM	A	4	0.867574	GOTERM_BP_ALL	GO:0072359~circulatory system development	12	9.83607	0.00807082	NM_001277926, NM_001080126, NM_028901, NM_153127, NM_183257, NM_001164042, NM_020606, NM_011083, NM_001037294, NM_032541, NM_001277231, NM_007764, NM_011055, NM_028014	76	1282	19984	2.46129	1	1	1
Universal CHM	A	4	0.867574	GOTERM_BP_ALL	GO:0001568~blood vessel development	8	6.55738	0.0277275	NM_001277926, NM_001080126, NM_001277231, NM_028901, NM_153127, NM_007764, NM_011055, NM_001164042, NM_020606, NM_011083	76	785	19984	2.67972	1	1	1
Universal CHM	A	4	0.867574	GOTERM_BP_ALL	GO:0001944~vasculature development	8	6.55738	0.0355443	NM_001277926, NM_001080126, NM_001277231, NM_028901, NM_153127, NM_007764, NM_011055, NM_001164042, NM_020606, NM_011083	76	828	19984	2.54055	1	1	1
Universal CHM	A	4	0.867574	GOTERM_BP_ALL	GO:0072358~cardiovascular system development	8	6.55738	0.0355443	NM_001277926, NM_001080126, NM_001277231, NM_028901, NM_153127, NM_007764, NM_011055, NM_001164042, NM_020606, NM_011083	76	828	19984	2.54055	1	1	1
Universal CHM	A	4	0.867574	GOTERM_BP_ALL	GO:0048514~blood vessel morphogenesis	7	5.7377	0.0428155	NM_001277926, NM_001080126, NM_028901, NM_153127, NM_011055, NM_001164042, NM_020606, NM_011083	76	682	19984	2.69887	1	1	1
Universal CHM	A	4	0.867574	GOTERM_BP_ALL	GO:0001525~angiogenesis	6	4.91803	0.0640919	NM_001277926, NM_001080126, NM_153127, NM_011055, NM_001164042, NM_020606, NM_011083	76	573	19984	2.75338	1	1	1
Universal CHM	A	4	0.867574	GOTERM_BP_ALL	GO:0022603~regulation of anatomical structure morphogenesis	9	7.37705	0.0716987	NM_001357968, NM_153127, NM_001110315, NM_020606, NM_011083, NM_001294149, NM_001368847, NM_008440, NM_001277231, NM_007764, NM_011055, NM_001364648, NM_016864, NM_001359013	76	1171	19984	2.02094	1	1	1
Universal CHM	A	4	0.867574	GOTERM_BP_ALL	GO:0002040~sprouting angiogenesis	3	2.45902	0.0846377	NM_153127, NM_020606, NM_011083	76	129	19984	6.11506	1	1	1
Universal CHM	A	4	0.867574	GOTERM_BP_ALL	GO:0009653~anatomical structure morphogenesis	17	13.9344	0.0888976	NM_001277926, NM_001080126, NM_001357968, NM_028901, NM_153127, NM_023663, NM_025323, NM_001164042, NM_001110315, NM_020606, NM_011083, NM_001294149, NM_001037294, NM_001277231, NM_001368847, NM_008440, NM_170588, NM_007764, NM_011055, NM_178690, NM_001364648, NM_016864, NM_001359013, NM_170590	76	3000	19984	1.49004	1	1	1
Universal CHM	A	4	0.867574	GOTERM_BP_ALL	GO:0048646~anatomical structure formation involved in morphogenesis	7	5.7377	0.354465	NM_001277926, NM_001080126, NM_153127, NM_011055, NM_025323, NM_001164042, NM_020606, NM_011083	76	1289	19984	1.42795	1	1	1
Universal CHM	A	4	0.867574	GOTERM_BP_ALL	GO:0045765~regulation of angiogenesis	3	2.45902	0.365673	NM_153127, NM_011055, NM_011083	76	340	19984	2.32012	1	1	1
Universal CHM	A	4	0.867574	GOTERM_BP_ALL	GO:1901342~regulation of vasculature development	3	2.45902	0.414909	NM_153127, NM_011055, NM_011083	76	377	19984	2.09242	1	1	1
Universal CHM	A	4	0.867574	GOTERM_BP_ALL	GO:0040011~locomotion	7	5.7377	0.806664	NM_178641, NM_001277231, NM_153127, NM_007764, NM_001364648, NM_016864, NM_020606, NM_011083, NM_001290376	76	2082	19984	0.884069	1	1	1
Universal CHM	A	4	0.867574	GOTERM_BP_ALL	GO:0016477~cell migration	5	4.09836	0.851445	NM_001277231, NM_153127, NM_007764, NM_020606, NM_011083, NM_001290376	76	1573	19984	0.835815	1	1	1
Universal CHM	A	4	0.867574	GOTERM_BP_ALL	GO:0051674~localization of cell	5	4.09836	0.922155	NM_001277231, NM_153127, NM_007764, NM_020606, NM_011083, NM_001290376	76	1833	19984	0.71726	1	1	1
Universal CHM	A	4	0.867574	GOTERM_BP_ALL	GO:0048870~cell motility	5	4.09836	0.922155	NM_001277231, NM_153127, NM_007764, NM_020606, NM_011083, NM_001290376	76	1833	19984	0.71726	1	1	1
Universal CHM	A	5	0.754871	GOTERM_BP_ALL	GO:0007507~heart development	8	6.55738	0.0160283	NM_001277926, NM_001080126, NM_001037294, NM_032541, NM_001277231, NM_028901, NM_007764, NM_183257, NM_028014, NM_020606	76	701	19984	3.00083	1	1	1
Universal CHM	A	5	0.754871	GOTERM_BP_ALL	GO:0007163~establishment or maintenance of cell polarity	3	2.45902	0.233016	NM_001037294, NM_001277231, NM_007764, NM_020606	76	244	19984	3.23296	1	1	1
Universal CHM	A	5	0.754871	GOTERM_BP_ALL	GO:0003007~heart morphogenesis	3	2.45902	0.306706	NM_001037294, NM_001277231, NM_007764, NM_020606	76	297	19984	2.65603	1	1	1
Universal CHM	A	5	0.754871	GOTERM_BP_ALL	GO:0009887~animal organ morphogenesis	4	3.27869	0.834678	NM_001037294, NM_001277231, NM_007764, NM_001359013, NM_020606	76	1197	19984	0.878688	1	1	1
Universal CHM	A	6	0.718433	GOTERM_BP_ALL	GO:0016192~vesicle-mediated transport	12	9.83607	0.0519338	NM_178641, NM_027889, NM_021395, NM_183257, NM_001110315, NM_001243239, NM_011083, NM_001294149, NM_001290376, NM_032541, NM_001368847, NM_008440, NM_001085495, NM_029862, NM_011430, NM_178690, NM_001357393, NM_001243240	76	1701	19984	1.85501	1	1	1
Universal CHM	A	6	0.718433	GOTERM_BP_ALL	GO:0044765~single-organism transport	18	14.7541	0.0778892	NM_001304542, NM_001304540, NM_001110315, NM_001164053, NM_001164055, NM_001012363, NM_001290376, NM_001277096, NM_032541, NM_008440, NM_001085495, NM_001102415, NM_001102414, NM_001357393, NM_148958, NM_001357968, NM_027889, NM_183257, NR_130767, NM_011083, NM_001294149, NM_001359085, NM_148929, NM_001368847, NM_008117, NM_011055, NM_011430, NM_178690, NM_008191, NM_001039391, NM_001039390	76	3175	19984	1.49073	1	1	1
Universal CHM	A	6	0.718433	GOTERM_BP_ALL	GO:0060627~regulation of vesicle-mediated transport	6	4.91803	0.101501	NM_032541, NM_178641, NM_027889, NM_183257, NM_178690, NM_001357393, NM_001290376	76	659	19984	2.39406	1	1	1
Universal CHM	A	6	0.718433	GOTERM_BP_ALL	GO:0006810~transport	24	19.6721	0.117819	NM_001304542, NM_019875, NM_021395, NM_001304540, NM_001110315, NM_001164053, NM_134014, NM_001164055, NM_001035226, NM_001012363, NM_001290376, NM_001277096, NM_032541, NM_008440, NM_001085495, NM_029862, NM_001102415, NM_001102414, NM_001357393, NM_001243240, NM_148958, NM_178641, NM_001357968, NM_027889, NM_183257, NM_001243239, NR_130767, NM_001256130, NM_011083, NM_001294149, NM_023647, NM_0…	76	4819	19984	1.30955	1	1	1
Universal CHM	A	6	0.718433	GOTERM_BP_ALL	GO:1902578~single-organism localization	18	14.7541	0.119048	NM_001304542, NM_001304540, NM_001110315, NM_001164053, NM_001164055, NM_001012363, NM_001290376, NM_001277096, NM_032541, NM_008440, NM_001085495, NM_001102415, NM_001102414, NM_001357393, NM_148958, NM_001357968, NM_027889, NM_183257, NR_130767, NM_011083, NM_001294149, NM_001359085, NM_148929, NM_001368847, NM_008117, NM_011055, NM_011430, NM_178690, NM_008191, NM_001039391, NM_001039390	76	3370	19984	1.40447	1	1	1
Universal CHM	A	6	0.718433	GOTERM_BP_ALL	GO:0051049~regulation of transport	12	9.83607	0.15403	NM_178641, NM_027889, NM_183257, NM_001164053, NM_134014, NM_001164055, NM_001035226, NM_011083, NM_001290376, NM_001277096, NM_032541, NM_008117, NM_011055, NM_011430, NM_178690, NM_001357393, NM_001039391, NM_001039390	76	2082	19984	1.51555	1	1	1
Universal CHM	A	6	0.718433	GOTERM_BP_ALL	GO:0051234~establishment of localization	24	19.6721	0.162037	NM_001304542, NM_019875, NM_021395, NM_001304540, NM_001110315, NM_001164053, NM_134014, NM_001164055, NM_001035226, NM_001012363, NM_001290376, NM_001277096, NM_032541, NM_008440, NM_001085495, NM_029862, NM_001102415, NM_001102414, NM_001357393, NM_001243240, NM_148958, NM_178641, NM_001357968, NM_027889, NM_183257, NM_001243239, NR_130767, NM_001256130, NM_011083, NM_001294149, NM_023647, NM_0…	76	5012	19984	1.25913	1	1	1
Universal CHM	A	6	0.718433	GOTERM_BP_ALL	GO:0051179~localization	30	24.5902	0.194659	NM_001304542, NM_019875, NM_021395, NM_001304540, NM_001253784, NM_001035226, NM_001253783, NM_001290376, NM_001277231, NM_001085495, NM_001357393, NM_148958, NM_001357968, NM_183257, NM_001243239, NM_001256130, NM_001256131, NM_001294149, NM_001256132, NM_001256133, NM_148929, NM_001368847, NM_007764, NM_011055, NM_001364648, NM_016864, NM_001039391, NM_001039390, NM_001379204, NM_001164053, NM_…	76	6663	19984	1.18391	1	1	1
Universal CHM	A	6	0.718433	GOTERM_BP_ALL	GO:0071702~organic substance transport	14	11.4754	0.199662	NM_019875, NM_001110315, NM_001164053, NM_134014, NM_001164055, NM_001035226, NM_001012363, NM_001277096, NM_008440, NM_001085495, NM_001102415, NM_001102414, NM_001357393, NM_148958, NM_001357968, NM_027889, NM_001294149, NM_001359085, NM_001368847, NM_008117, NM_011055, NM_011430, NM_178690, NM_001039391, NM_001039390	76	2680	19984	1.37361	1	1	1
Universal CHM	A	6	0.718433	GOTERM_BP_ALL	GO:0032879~regulation of localization	15	12.2951	0.285431	NM_178641, NM_153127, NM_027889, NM_183257, NM_001164053, NM_134014, NM_001164055, NM_001035226, NM_011083, NM_001290376, NM_001277096, NM_032541, NM_001277231, NM_008117, NM_007764, NM_011055, NM_011430, NM_178690, NM_001364648, NM_016864, NM_001357393, NM_001039391, NM_001039390	76	3143	19984	1.25492	1	1	1
Universal CHM	A	6	0.718433	GOTERM_BP_ALL	GO:0045184~establishment of protein localization	10	8.19672	0.296966	NM_001357968, NM_027889, NM_019875, NM_001110315, NM_001164053, NM_134014, NM_001164055, NM_001035226, NM_001294149, NM_001277096, NM_001368847, NM_008440, NM_001085495, NM_011055, NM_011430, NM_178690, NM_001357393, NM_001039391, NM_001039390	76	1929	19984	1.36313	1	1	1
Universal CHM	A	6	0.718433	GOTERM_BP_ALL	GO:0071705~nitrogen compound transport	11	9.01639	0.324304	NM_001357968, NM_027889, NM_019875, NM_001110315, NM_001164053, NM_134014, NM_001164055, NM_001035226, NM_001012363, NM_001294149, NM_001277096, NM_001368847, NM_008440, NM_001085495, NM_001102415, NM_011055, NM_001102414, NM_011430, NM_178690, NM_001357393, NM_001039391, NM_001039390	76	2229	19984	1.29763	1	1	1
Universal CHM	A	6	0.718433	GOTERM_BP_ALL	GO:0051649~establishment of localization in cell	11	9.01639	0.356727	NM_001357968, NM_027889, NM_021395, NM_001110315, NM_001164053, NM_134014, NM_001164055, NM_001035226, NM_001294149, NM_001277096, NM_032541, NM_001359085, NM_001368847, NM_008440, NM_011055, NM_011430, NM_178690, NM_001357393, NM_001039391, NM_001039390	76	2292	19984	1.26196	1	1	1
Universal CHM	A	6	0.718433	GOTERM_BP_ALL	GO:0043269~regulation of ion transport	5	4.09836	0.369608	NM_032541, NM_183257, NM_011430, NM_178690, NM_011083	76	819	19984	1.6053	1	1	1
Universal CHM	A	6	0.718433	GOTERM_BP_ALL	GO:0051641~cellular localization	14	11.4754	0.394499	NM_001379204, NM_021395, NM_001110315, NM_001164053, NM_134014, NM_001253784, NM_001164055, NM_001374714, NM_001035226, NM_001253783, NM_001277096, NM_032541, NM_001277231, NM_008440, NM_001357393, NM_001379201, NM_001357968, NM_027889, NM_001281803, NM_001294149, NM_001359085, NM_054046, NM_001368847, NM_007764, NM_011055, NM_011430, NM_178690, NM_001039391, NM_001039390	76	3135	19984	1.17425	1	1	1
Universal CHM	A	6	0.718433	GOTERM_BP_ALL	GO:0033036~macromolecule localization	14	11.4754	0.400563	NM_001379204, NM_019875, NM_001110315, NM_001164053, NM_134014, NM_001164055, NM_001374714, NM_001035226, NM_001277096, NM_001277231, NM_008440, NM_001085495, NM_001357393, NM_001379201, NM_148958, NM_001357968, NM_027889, NM_001294149, NM_001359085, NM_001368847, NM_007764, NM_011055, NM_011430, NM_178690, NM_001039391, NM_001039390	76	3148	19984	1.1694	1	1	1
Universal CHM	A	7	0.692956	GOTERM_BP_ALL	GO:2000646~positive regulation of receptor catabolic process	3	2.45902	0.000613336	NM_032541, NM_183257, NM_001243712, NM_008395	76	10	19984	78.8842	0.701031	0.954143	0.954143
Universal CHM	A	7	0.692956	GOTERM_BP_ALL	GO:2000644~regulation of receptor catabolic process	3	2.45902	0.00122829	NM_032541, NM_183257, NM_001243712, NM_008395	76	14	19984	56.3459	0.910969	0.954143	0.954143
Universal CHM	A	7	0.692956	GOTERM_BP_ALL	GO:0032801~receptor catabolic process	3	2.45902	0.00602292	NM_032541, NM_183257, NM_001243712, NM_008395	76	31	19984	25.4465	0.999993	1	1
Universal CHM	A	7	0.692956	GOTERM_BP_ALL	GO:0043112~receptor metabolic process	5	4.09836	0.00612022	NM_032541, NM_178641, NM_001085495, NM_183257, NM_001243712, NM_008395	76	194	19984	6.77699	0.999994	1	1
Universal CHM	A	7	0.692956	GOTERM_BP_ALL	GO:0031329~regulation of cellular catabolic process	8	6.55738	0.0166029	NM_032541, NM_172382, NM_027889, NM_183257, NM_178690, NM_001243712, NM_001161823, NM_134014, NM_001035226, NM_001357393, NM_008395, NM_011083	76	706	19984	2.97957	1	1	1
Universal CHM	A	7	0.692956	GOTERM_BP_ALL	GO:0009894~regulation of catabolic process	9	7.37705	0.017554	NM_172382, NM_027889, NM_183257, NM_001243712, NM_001161823, NM_134014, NM_001035226, NM_011083, NM_032541, NM_011055, NM_178690, NM_001357393, NM_008395	76	884	19984	2.67707	1	1	1
Universal CHM	A	7	0.692956	GOTERM_BP_ALL	GO:0031331~positive regulation of cellular catabolic process	6	4.91803	0.0191469	NM_032541, NM_027889, NM_183257, NM_178690, NM_001243712, NM_001357393, NM_008395, NM_011083	76	411	19984	3.83865	1	1	1
Universal CHM	A	7	0.692956	GOTERM_BP_ALL	GO:0009896~positive regulation of catabolic process	6	4.91803	0.0380704	NM_032541, NM_027889, NM_183257, NM_178690, NM_001243712, NM_001357393, NM_008395, NM_011083	76	494	19984	3.19369	1	1	1
Universal CHM	A	7	0.692956	GOTERM_BP_ALL	GO:0016192~vesicle-mediated transport	12	9.83607	0.0519338	NM_178641, NM_027889, NM_021395, NM_183257, NM_001110315, NM_001243239, NM_011083, NM_001294149, NM_001290376, NM_032541, NM_001368847, NM_008440, NM_001085495, NM_029862, NM_011430, NM_178690, NM_001357393, NM_001243240	76	1701	19984	1.85501	1	1	1
Universal CHM	A	7	0.692956	GOTERM_BP_ALL	GO:0060627~regulation of vesicle-mediated transport	6	4.91803	0.101501	NM_032541, NM_178641, NM_027889, NM_183257, NM_178690, NM_001357393, NM_001290376	76	659	19984	2.39406	1	1	1
Universal CHM	A	7	0.692956	GOTERM_BP_ALL	GO:0044248~cellular catabolic process	13	10.6557	0.114351	NM_001277926, NM_001080126, NM_172382, NM_178641, NM_021500, NM_027889, NM_001378999, NM_183257, NM_001243712, NM_001161823, NM_134014, NM_001035226, NM_011083, NM_032541, NR_157137, NM_001357050, NM_010443, NM_178690, NM_026572, NM_008395, NM_001357393	76	2187	19984	1.56302	1	1	1
Universal CHM	A	7	0.692956	GOTERM_BP_ALL	GO:0051049~regulation of transport	12	9.83607	0.15403	NM_178641, NM_027889, NM_183257, NM_001164053, NM_134014, NM_001164055, NM_001035226, NM_011083, NM_001290376, NM_001277096, NM_032541, NM_008117, NM_011055, NM_011430, NM_178690, NM_001357393, NM_001039391, NM_001039390	76	2082	19984	1.51555	1	1	1
Universal CHM	A	7	0.692956	GOTERM_BP_ALL	GO:0009056~catabolic process	14	11.4754	0.162374	NM_001277926, NM_001080126, NM_172382, NM_178641, NM_021500, NM_027889, NM_001378999, NM_183257, NM_001243712, NM_001161823, NM_134014, NM_001035226, NM_011083, NM_032541, NR_157137, NM_001357050, NM_010443, NM_011055, NM_178690, NM_026572, NM_008395, NM_001357393	76	2574	19984	1.43017	1	1	1
Universal CHM	A	7	0.692956	GOTERM_BP_ALL	GO:0044257~cellular protein catabolic process	6	4.91803	0.206753	NM_001277926, NM_001080126, NM_032541, NM_021500, NM_027889, NM_001243712, NM_134014, NM_001035226, NM_001357393, NM_008395	76	839	19984	1.88043	1	1	1
Universal CHM	A	7	0.692956	GOTERM_BP_ALL	GO:0042176~regulation of protein catabolic process	4	3.27869	0.212054	NM_032541, NM_027889, NM_001243712, NM_134014, NM_001035226, NM_001357393, NM_008395	76	423	19984	2.4865	1	1	1
Universal CHM	A	7	0.692956	GOTERM_BP_ALL	GO:0045732~positive regulation of protein catabolic process	3	2.45902	0.224714	NM_032541, NM_027889, NM_001243712, NM_001357393, NM_008395	76	238	19984	3.31446	1	1	1
Universal CHM	A	7	0.692956	GOTERM_BP_ALL	GO:1903362~regulation of cellular protein catabolic process	3	2.45902	0.238563	NM_032541, NM_027889, NM_134014, NM_001035226, NM_001357393	76	248	19984	3.18081	1	1	1
Universal CHM	A	7	0.692956	GOTERM_BP_ALL	GO:0000209~protein polyubiquitination	3	2.45902	0.245507	NM_032541, NM_183257, NM_001243712, NM_008395	76	253	19984	3.11795	1	1	1
Universal CHM	A	7	0.692956	GOTERM_BP_ALL	GO:1901575~organic substance catabolic process	11	9.01639	0.263897	NM_001277926, NM_001080126, NM_178641, NM_021500, NM_027889, NM_001378999, NM_183257, NM_001243712, NM_134014, NM_001035226, NM_032541, NR_157137, NM_001357050, NM_010443, NM_011055, NM_026572, NM_001357393, NM_008395	76	2107	19984	1.37277	1	1	1
Universal CHM	A	7	0.692956	GOTERM_BP_ALL	GO:0032101~regulation of response to external stimulus	6	4.91803	0.268001	NM_032541, NM_178641, NM_153127, NM_001243712, NM_001364648, NM_016864, NM_008395, NM_001290376	76	927	19984	1.70192	1	1	1
Universal CHM	A	7	0.692956	GOTERM_BP_ALL	GO:0032879~regulation of localization	15	12.2951	0.285431	NM_178641, NM_153127, NM_027889, NM_183257, NM_001164053, NM_134014, NM_001164055, NM_001035226, NM_011083, NM_001290376, NM_001277096, NM_032541, NM_001277231, NM_008117, NM_007764, NM_011055, NM_011430, NM_178690, NM_001364648, NM_016864, NM_001357393, NM_001039391, NM_001039390	76	3143	19984	1.25492	1	1	1
Universal CHM	A	7	0.692956	GOTERM_BP_ALL	GO:1903320~regulation of protein modification by small protein conjugation or removal	3	2.45902	0.296993	NM_032541, NM_183257, NM_001243712, NM_008395	76	290	19984	2.72015	1	1	1
Universal CHM	A	7	0.692956	GOTERM_BP_ALL	GO:0070647~protein modification by small protein conjugation or removal	6	4.91803	0.308987	NM_001379125, NM_001369161, NM_001369166, NM_001369167, NM_001369168, NM_001369162, NM_001369163, NM_001369164, NM_001369165, NM_032541, NM_001256107, NM_145124, NM_001256108, NM_001379120, NM_001357393, NM_001379123, NM_001379124, NM_001379122, NM_027889, NM_001355541, NM_001355542, NM_183257, NM_001379119, NM_001243712, NM_001164089, NM_012003, NM_008395	76	983	19984	1.60497	1	1	1
Universal CHM	A	7	0.692956	GOTERM_BP_ALL	GO:0016567~protein ubiquitination	5	4.09836	0.3318	NM_001369161, NM_027889, NM_183257, NM_001369166, NM_001243712, NM_001369167, NM_001369168, NM_001369162, NM_001369163, NM_001369164, NM_001369165, NM_032541, NM_001256107, NM_145124, NM_001256108, NM_001357393, NM_008395	76	775	19984	1.69643	1	1	1
Universal CHM	A	7	0.692956	GOTERM_BP_ALL	GO:0030163~protein catabolic process	6	4.91803	0.358409	NM_001277926, NM_001080126, NM_032541, NM_021500, NM_027889, NM_001243712, NM_134014, NM_001035226, NM_001357393, NM_008395	76	1049	19984	1.50399	1	1	1
Universal CHM	A	7	0.692956	GOTERM_BP_ALL	GO:0043269~regulation of ion transport	5	4.09836	0.369608	NM_032541, NM_183257, NM_011430, NM_178690, NM_011083	76	819	19984	1.6053	1	1	1
Universal CHM	A	7	0.692956	GOTERM_BP_ALL	GO:0032446~protein modification by small protein conjugation	5	4.09836	0.379063	NM_001369161, NM_027889, NM_183257, NM_001369166, NM_001243712, NM_001369167, NM_001369168, NM_001369162, NM_001369163, NM_001369164, NM_001369165, NM_032541, NM_001256107, NM_145124, NM_001256108, NM_001357393, NM_008395	76	830	19984	1.58402	1	1	1
Universal CHM	A	7	0.692956	GOTERM_BP_ALL	GO:0051246~regulation of protein metabolic process	14	11.4754	0.383799	NM_001379204, NM_001164053, NM_001161823, NM_134014, NM_001164055, NM_001374714, NM_001035226, NM_001277096, NM_032541, NM_001277231, NM_001024918, NM_001357393, NM_001379201, NM_001277926, NM_001080126, NM_172382, NM_178641, NM_027889, NM_183257, NM_001243712, NM_008117, NM_007764, NM_178690, NM_008395, NM_001039391, NM_001039390	76	3112	19984	1.18293	1	1	1
Universal CHM	A	7	0.692956	GOTERM_BP_ALL	GO:0044265~cellular macromolecule catabolic process	6	4.91803	0.386338	NM_001277926, NM_001080126, NM_032541, NM_021500, NM_027889, NM_001243712, NM_134014, NM_001035226, NM_001357393, NM_008395	76	1086	19984	1.45275	1	1	1
Universal CHM	A	7	0.692956	GOTERM_BP_ALL	GO:0006508~proteolysis	9	7.37705	0.388105	NM_001277926, NM_001080126, NM_021500, NM_001379125, NM_001355541, NM_001355542, NM_001379119, NM_001243712, NM_134014, NM_007799, NM_001164089, NM_001035226, NM_170588, NM_001024918, NM_001168693, NM_012003, NM_001379120, NM_008395, NM_001379123, NM_170590, NM_001379124, NM_001379122	76	1843	19984	1.28406	1	1	1
Universal CHM	A	7	0.692956	GOTERM_BP_ALL	GO:0051247~positive regulation of protein metabolic process	9	7.37705	0.38928	NM_001277926, NM_001080126, NM_001379204, NM_027889, NM_183257, NM_001243712, NM_001374714, NM_032541, NM_001277231, NM_008117, NM_007764, NM_178690, NM_001357393, NM_008395, NM_001379201	76	1845	19984	1.28267	1	1	1
Universal CHM	A	7	0.692956	GOTERM_BP_ALL	GO:0009057~macromolecule catabolic process	7	5.7377	0.39401	NM_001277926, NM_001080126, NM_032541, NM_021500, NM_027889, NM_183257, NM_001243712, NM_134014, NM_001035226, NM_001357393, NM_008395	76	1347	19984	1.36647	1	1	1
Universal CHM	A	7	0.692956	GOTERM_BP_ALL	GO:0032102~negative regulation of response to external stimulus	3	2.45902	0.404411	NM_032541, NM_178641, NM_001243712, NM_008395	76	369	19984	2.13778	1	1	1
Universal CHM	A	7	0.692956	GOTERM_BP_ALL	GO:0032268~regulation of cellular protein metabolic process	13	10.6557	0.414141	NM_001379204, NM_001164053, NM_001161823, NM_134014, NM_001164055, NM_001374714, NM_001035226, NM_001277096, NM_032541, NM_001277231, NM_001357393, NM_001379201, NM_001277926, NM_001080126, NM_172382, NM_178641, NM_027889, NM_183257, NM_001243712, NM_008117, NM_007764, NM_178690, NM_008395, NM_001039391, NM_001039390	76	2918	19984	1.17146	1	1	1
Universal CHM	A	7	0.692956	GOTERM_BP_ALL	GO:0098542~defense response to other organism	5	4.09836	0.447225	NM_032541, NM_153127, NM_183257, NM_001243712, NM_012032, NM_008395	76	910	19984	1.44477	1	1	1
Universal CHM	A	7	0.692956	GOTERM_BP_ALL	GO:0010498~proteasomal protein catabolic process	3	2.45902	0.551043	NM_021500, NM_001243712, NM_134014, NM_001035226, NM_008395	76	489	19984	1.61317	1	1	1
Universal CHM	A	7	0.692956	GOTERM_BP_ALL	GO:0006955~immune response	9	7.37705	0.567571	NM_001277926, NM_001080126, NM_032541, NM_001277231, NM_001168693, NM_007764, NM_183257, NM_001243712, NM_012032, NM_026907, NM_145373, NM_008395	76	2154	19984	1.09867	1	1	1
Universal CHM	A	7	0.692956	GOTERM_BP_ALL	GO:0051603~proteolysis involved in cellular protein catabolic process	4	3.27869	0.569352	NM_001277926, NM_001080126, NM_021500, NM_001243712, NM_134014, NM_001035226, NM_008395	76	785	19984	1.33986	1	1	1
Universal CHM	A	7	0.692956	GOTERM_BP_ALL	GO:0030162~regulation of proteolysis	4	3.27869	0.572842	NM_001277926, NM_001080126, NM_001024918, NM_001243712, NM_134014, NM_001035226, NM_008395	76	789	19984	1.33307	1	1	1
Universal CHM	A	7	0.692956	GOTERM_BP_ALL	GO:0044092~negative regulation of molecular function	5	4.09836	0.581397	NM_001277096, NM_032541, NM_170588, NM_183257, NM_001164053, NM_001243712, NM_001164055, NM_008395, NM_170590, NM_001039391, NM_001039390	76	1078	19984	1.21961	1	1	1
Universal CHM	A	7	0.692956	GOTERM_BP_ALL	GO:0031347~regulation of defense response	4	3.27869	0.585776	NM_001277926, NM_001080126, NM_032541, NM_153127, NM_001243712, NM_008395	76	804	19984	1.3082	1	1	1
Universal CHM	A	7	0.692956	GOTERM_BP_ALL	GO:0080134~regulation of response to stress	7	5.7377	0.619955	NM_001277926, NM_001080126, NM_032541, NM_178641, NM_153127, NM_021395, NM_001243712, NM_012032, NM_008395	76	1695	19984	1.08592	1	1	1
Universal CHM	A	7	0.692956	GOTERM_BP_ALL	GO:0042742~defense response to bacterium	3	2.45902	0.66114	NM_032541, NM_153127, NM_183257	76	598	19984	1.31913	1	1	1
Universal CHM	A	7	0.692956	GOTERM_BP_ALL	GO:0002684~positive regulation of immune system process	5	4.09836	0.746086	NM_001277926, NM_001080126, NM_032541, NM_001277231, NM_007764, NM_001243712, NM_008395, NM_001290376	76	1334	19984	0.98556	1	1	1
Universal CHM	A	7	0.692956	GOTERM_BP_ALL	GO:0006952~defense response	7	5.7377	0.781154	NM_001277926, NM_001080126, NM_032541, NM_153127, NM_183257, NM_001243712, NM_012032, NM_008395, NM_001290376	76	2017	19984	0.912559	1	1	1
Universal CHM	A	7	0.692956	GOTERM_BP_ALL	GO:0051707~response to other organism	5	4.09836	0.855614	NM_032541, NM_153127, NM_183257, NM_001243712, NM_012032, NM_008395	76	1585	19984	0.829487	1	1	1
Universal CHM	A	7	0.692956	GOTERM_BP_ALL	GO:0043207~response to external biotic stimulus	5	4.09836	0.856641	NM_032541, NM_153127, NM_183257, NM_001243712, NM_012032, NM_008395	76	1588	19984	0.82792	1	1	1
Universal CHM	A	7	0.692956	GOTERM_BP_ALL	GO:0009607~response to biotic stimulus	5	4.09836	0.875631	NM_032541, NM_153127, NM_183257, NM_001243712, NM_012032, NM_008395	76	1647	19984	0.798262	1	1	1
Universal CHM	A	7	0.692956	GOTERM_BP_ALL	GO:0002682~regulation of immune system process	5	4.09836	0.921546	NM_001277926, NM_001080126, NM_032541, NM_001277231, NM_007764, NM_001243712, NM_008395, NM_001290376	76	1830	19984	0.718435	1	1	1
Universal CHM	A	7	0.692956	GOTERM_BP_ALL	GO:0051704~multi-organism process	9	7.37705	0.938642	NM_032541, NM_001277231, NM_153127, NM_001168693, NM_008117, NM_007764, NM_183257, NM_001164042, NM_001243712, NM_012032, NM_008395	76	3266	19984	0.724595	1	1	1
Universal CHM	A	7	0.692956	GOTERM_BP_ALL	GO:0009617~response to bacterium	3	2.45902	0.945707	NM_032541, NM_153127, NM_183257	76	1206	19984	0.654098	1	1	1
Universal CHM	A	8	0.672647	GOTERM_BP_ALL	GO:2000026~regulation of multicellular organismal development	20	16.3934	0.00145449	NM_001110315, NM_013594, NM_001161823, NM_001290376, NM_032541, NM_001277231, NM_008440, NM_170588, NM_001024918, NM_001359013, NM_001277926, NM_001080126, NM_172382, NM_178641, NM_001357968, NM_153127, NM_001357423, NM_001357422, NM_183257, NM_001243712, NM_011083, NM_001294149, NM_001037294, NM_001368847, NM_008117, NM_007764, NM_011055, NM_001364648, NM_016864, NM_001357421, NM_008395, NM_1705…	76	2454	19984	2.14301	0.942989	0.954143	0.954143
Universal CHM	A	8	0.672647	GOTERM_BP_ALL	GO:0050793~regulation of developmental process	22	18.0328	0.0046314	NM_001110315, NM_013594, NM_001161823, NM_020606, NM_001290376, NM_032541, NM_001277231, NM_008440, NM_170588, NM_001024918, NM_001359013, NM_001277926, NM_001080126, NM_172382, NM_178641, NM_001357968, NM_153127, NM_001357423, NM_001357422, NM_183257, NM_001164042, NM_001243712, NM_011083, NM_001294149, NM_001037294, NM_001368847, NM_008117, NM_007764, NM_011055, NM_001364648, NM_016864, NM_0013…	76	3132	19984	1.84701	0.999892	1	1
Universal CHM	A	8	0.672647	GOTERM_BP_ALL	GO:0060284~regulation of cell development	12	9.83607	0.00473395	NM_172382, NM_178641, NM_001357968, NM_001357423, NM_001357422, NM_183257, NM_001110315, NM_001161823, NM_013594, NM_001294149, NM_001290376, NM_032541, NM_001368847, NM_008440, NM_001277231, NM_170588, NM_008117, NM_007764, NM_001364648, NM_016864, NM_001357421, NM_170590	76	1192	19984	2.64712	0.999912	1	1
Universal CHM	A	8	0.672647	GOTERM_BP_ALL	GO:0010720~positive regulation of cell development	9	7.37705	0.00540965	NM_172382, NM_001357968, NM_183257, NM_001161823, NM_001290376, NM_032541, NM_001277231, NM_170588, NM_008117, NM_007764, NM_001364648, NM_016864, NM_170590	76	718	19984	3.296	0.999977	1	1
Universal CHM	A	8	0.672647	GOTERM_BP_ALL	GO:0072359~circulatory system development	12	9.83607	0.00807082	NM_001277926, NM_001080126, NM_028901, NM_153127, NM_183257, NM_001164042, NM_020606, NM_011083, NM_001037294, NM_032541, NM_001277231, NM_007764, NM_011055, NM_028014	76	1282	19984	2.46129	1	1	1
Universal CHM	A	8	0.672647	GOTERM_BP_ALL	GO:0051960~regulation of nervous system development	11	9.01639	0.0112905	NM_172382, NM_178641, NM_001357968, NM_001357423, NM_001357422, NM_001110315, NM_001161823, NM_013594, NM_001294149, NM_001290376, NM_001368847, NM_008440, NM_001277231, NM_170588, NM_001024918, NM_008117, NM_007764, NM_001364648, NM_016864, NM_001357421, NM_170590	76	1162	19984	2.48917	1	1	1
Universal CHM	A	8	0.672647	GOTERM_BP_ALL	GO:0051094~positive regulation of developmental process	14	11.4754	0.0121835	NM_001277926, NM_001080126, NM_172382, NM_001357968, NM_153127, NM_183257, NM_001164042, NM_001243712, NM_001161823, NM_011083, NM_001290376, NM_032541, NM_001277231, NM_170588, NM_008117, NM_007764, NM_001364648, NM_016864, NM_008395, NM_170590	76	1740	19984	2.11567	1	1	1
Universal CHM	A	8	0.672647	GOTERM_BP_ALL	GO:0051239~regulation of multicellular organismal process	23	18.8525	0.0122645	NM_001110315, NM_013594, NM_001161823, NM_001253784, NM_001253783, NM_001290376, NM_032541, NM_001277231, NM_008440, NM_170588, NM_001024918, NM_001085495, NM_001359013, NM_001277926, NM_001080126, NM_172382, NM_178641, NM_001357968, NM_153127, NM_001357423, NM_001357422, NM_183257, NM_001164042, NM_001243712, NM_001281803, NM_011083, NM_001294149, NM_001037294, NM_054046, NM_001368847, NM_008117…	76	3632	19984	1.66514	1	1	1
Universal CHM	A	8	0.672647	GOTERM_BP_ALL	GO:0051240~positive regulation of multicellular organismal process	16	13.1148	0.0124432	NM_001161823, NM_001253784, NM_001253783, NM_001290376, NM_032541, NM_001277231, NM_170588, NM_001085495, NM_001277926, NM_001080126, NM_172382, NM_001357968, NM_153127, NM_183257, NM_001164042, NM_001243712, NM_001281803, NM_011083, NM_054046, NM_008117, NM_007764, NM_001364648, NM_016864, NM_008395, NM_170590	76	2143	19984	1.96321	1	1	1
Universal CHM	A	8	0.672647	GOTERM_BP_ALL	GO:0050767~regulation of neurogenesis	10	8.19672	0.0146315	NM_172382, NM_178641, NM_001357968, NM_001357423, NM_001357422, NM_001110315, NM_001161823, NM_013594, NM_001294149, NM_001290376, NM_001368847, NM_008440, NM_001277231, NM_170588, NM_008117, NM_007764, NM_001364648, NM_016864, NM_001357421, NM_170590	76	1029	19984	2.55537	1	1	1
Universal CHM	A	8	0.672647	GOTERM_BP_ALL	GO:0045597~positive regulation of cell differentiation	11	9.01639	0.0175031	NM_001277926, NM_001080126, NM_172382, NM_001357968, NM_183257, NM_001164042, NM_001161823, NM_001290376, NM_032541, NM_001277231, NM_170588, NM_008117, NM_007764, NM_001364648, NM_016864, NM_170590	76	1244	19984	2.3251	1	1	1
Universal CHM	A	8	0.672647	GOTERM_BP_ALL	GO:0009968~negative regulation of signal transduction	11	9.01639	0.0253841	NM_001277926, NM_001080126, NM_178641, NM_027889, NM_153127, NM_021395, NM_001164042, NM_001243712, NM_001037294, NM_170588, NM_001024918, NM_011055, NM_001357393, NM_008395, NM_170590	76	1321	19984	2.18957	1	1	1
Universal CHM	A	8	0.672647	GOTERM_BP_ALL	GO:0050769~positive regulation of neurogenesis	7	5.7377	0.0298553	NM_172382, NM_001357968, NM_001277231, NM_170588, NM_008117, NM_007764, NM_001364648, NM_001161823, NM_016864, NM_170590, NM_001290376	76	625	19984	2.94501	1	1	1
Universal CHM	A	8	0.672647	GOTERM_BP_ALL	GO:0045664~regulation of neuron differentiation	8	6.55738	0.0359402	NM_172382, NM_178641, NM_001357968, NM_001110315, NM_001161823, NM_001294149, NM_001290376, NM_001368847, NM_008440, NM_001277231, NM_170588, NM_007764, NM_001364648, NM_016864, NM_170590	76	830	19984	2.53443	1	1	1
Universal CHM	A	8	0.672647	GOTERM_BP_ALL	GO:0048731~system development	29	23.7705	0.0374756	NM_028901, NM_153398, NM_001110315, NM_001161823, NM_013594, NM_020606, NM_001290376, NM_032541, NM_001277230, NM_001277231, NM_008440, NM_170588, NM_001024918, NM_028014, NM_001359013, NM_001277926, NM_001080126, NM_172382, NM_001357968, NM_178641, NM_021500, NM_153127, NM_001277229, NM_001357423, NM_001357422, NM_183257, NM_001243712, NM_001164042, NM_011083, NM_001294149, NM_001037294, NM_0013…	76	5462	19984	1.3961	1	1	1
Universal CHM	A	8	0.672647	GOTERM_BP_ALL	GO:0048468~cell development	17	13.9344	0.043952	NM_028901, NM_001110315, NM_013594, NM_001161823, NM_020606, NM_001290376, NM_032541, NM_001277231, NM_008440, NM_170588, NM_172382, NM_178641, NM_001357968, NM_021500, NM_001357423, NM_001357422, NM_183257, NM_001164042, NM_001294149, NM_001037294, NM_001368847, NM_008117, NM_007764, NM_001364648, NM_016864, NM_001357421, NM_170590	76	2727	19984	1.6392	1	1	1
Universal CHM	A	8	0.672647	GOTERM_BP_ALL	GO:0051962~positive regulation of nervous system development	7	5.7377	0.0478198	NM_172382, NM_001357968, NM_001277231, NM_170588, NM_008117, NM_007764, NM_001364648, NM_001161823, NM_016864, NM_170590, NM_001290376	76	701	19984	2.62572	1	1	1
Universal CHM	A	8	0.672647	GOTERM_BP_ALL	GO:0010648~negative regulation of cell communication	11	9.01639	0.048558	NM_001277926, NM_001080126, NM_178641, NM_027889, NM_153127, NM_021395, NM_001164042, NM_001243712, NM_001037294, NM_170588, NM_001024918, NM_011055, NM_001357393, NM_008395, NM_170590	76	1476	19984	1.95963	1	1	1
Universal CHM	A	8	0.672647	GOTERM_BP_ALL	GO:0023057~negative regulation of signaling	11	9.01639	0.0493004	NM_001277926, NM_001080126, NM_178641, NM_027889, NM_153127, NM_021395, NM_001164042, NM_001243712, NM_001037294, NM_170588, NM_001024918, NM_011055, NM_001357393, NM_008395, NM_170590	76	1480	19984	1.95434	1	1	1
Universal CHM	A	8	0.672647	GOTERM_BP_ALL	GO:1902532~negative regulation of intracellular signal transduction	6	4.91803	0.0644729	NM_001277926, NM_001080126, NM_178641, NM_170588, NM_021395, NM_011055, NM_001243712, NM_008395, NM_170590	76	574	19984	2.74858	1	1	1
Universal CHM	A	8	0.672647	GOTERM_BP_ALL	GO:0045595~regulation of cell differentiation	14	11.4754	0.0673206	NM_001110315, NM_013594, NM_001161823, NM_001290376, NM_032541, NM_001277231, NM_008440, NM_170588, NM_001277926, NM_001080126, NM_172382, NM_178641, NM_001357968, NM_001357423, NM_001357422, NM_183257, NM_001164042, NM_001294149, NM_001368847, NM_008117, NM_007764, NM_001364648, NM_016864, NM_001357421, NM_170590	76	2213	19984	1.66347	1	1	1
Universal CHM	A	8	0.672647	GOTERM_BP_ALL	GO:0048856~anatomical structure development	33	27.0492	0.0678482	NM_028901, NM_153398, NM_001110315, NM_001161823, NM_013594, NM_020606, NM_001290376, NM_032541, NM_001277230, NM_001277231, NM_008440, NM_170588, NM_001024918, NM_028014, NM_001359013, NM_001277926, NM_001080126, NM_172382, NM_001357968, NM_178641, NM_021500, NM_153127, NM_001277229, NM_001357423, NM_001357422, NM_183257, NM_023663, NM_025323, NM_001243712, NM_001164042, NM_011083, NM_001294149,…	76	6753	19984	1.28495	1	1	1
Universal CHM	A	8	0.672647	GOTERM_BP_ALL	GO:0022603~regulation of anatomical structure morphogenesis	9	7.37705	0.0716987	NM_001357968, NM_153127, NM_001110315, NM_020606, NM_011083, NM_001294149, NM_001368847, NM_008440, NM_001277231, NM_007764, NM_011055, NM_001364648, NM_016864, NM_001359013	76	1171	19984	2.02094	1	1	1
Universal CHM	A	8	0.672647	GOTERM_BP_ALL	GO:0048585~negative regulation of response to stimulus	12	9.83607	0.07382	NM_001277926, NM_001080126, NM_178641, NM_027889, NM_153127, NM_021395, NM_001164042, NM_001243712, NM_001037294, NM_032541, NM_170588, NM_001024918, NM_011055, NM_001357393, NM_008395, NM_170590	76	1808	19984	1.74523	1	1	1
Universal CHM	A	8	0.672647	GOTERM_BP_ALL	GO:0035556~intracellular signal transduction	16	13.1148	0.0797769	NM_001277926, NM_001080126, NM_178641, NM_021395, NM_001243712, NM_012032, NM_001281803, NM_001253784, NM_001253783, NM_011083, NM_032541, NM_001277231, NM_054046, NM_170588, NM_008117, NM_001085495, NM_007764, NM_011055, NM_178690, NM_008191, NM_020260, NM_008395, NM_170590	76	2725	19984	1.54391	1	1	1
Universal CHM	A	8	0.672647	GOTERM_BP_ALL	GO:0007275~multicellular organism development	30	24.5902	0.0836747	NM_028901, NM_153398, NM_001110315, NM_001161823, NM_013594, NM_020606, NM_001290376, NM_032541, NM_001277230, NM_001277231, NM_008440, NM_170588, NM_001024918, NM_028014, NM_001359013, NM_001277926, NM_001080126, NM_172382, NM_001357968, NM_178641, NM_021500, NM_153127, NM_001277229, NM_001357423, NM_001357422, NM_183257, NM_025323, NM_001243712, NM_001164042, NM_011083, NM_001294149, NM_0010372…	76	6115	19984	1.29001	1	1	1
Universal CHM	A	8	0.672647	GOTERM_BP_ALL	GO:0009653~anatomical structure morphogenesis	17	13.9344	0.0888976	NM_001277926, NM_001080126, NM_001357968, NM_028901, NM_153127, NM_023663, NM_025323, NM_001164042, NM_001110315, NM_020606, NM_011083, NM_001294149, NM_001037294, NM_001277231, NM_001368847, NM_008440, NM_170588, NM_007764, NM_011055, NM_178690, NM_001364648, NM_016864, NM_001359013, NM_170590	76	3000	19984	1.49004	1	1	1
Universal CHM	A	8	0.672647	GOTERM_BP_ALL	GO:0010975~regulation of neuron projection development	6	4.91803	0.0976327	NM_178641, NM_001357968, NM_001368847, NM_008440, NM_001277231, NM_007764, NM_001110315, NM_001364648, NM_016864, NM_001294149, NM_001290376	76	651	19984	2.42348	1	1	1
Universal CHM	A	8	0.672647	GOTERM_BP_ALL	GO:0044767~single-organism developmental process	34	27.8689	0.0994129	NM_028901, NM_153398, NM_001290376, NM_001277230, NM_001277231, NM_001359013, NM_001080126, NM_001357968, NM_001277229, NM_183257, NM_023663, NM_025323, NM_001243712, NM_001294149, NM_001081091, NM_001037294, NM_001368847, NM_007764, NM_011055, NM_001364648, NM_016864, NM_170590, NM_027790, NM_001110315, NM_001161823, NM_013594, NM_020606, NM_032541, NM_008440, NM_170588, NM_001024918, NM_028014,…	76	7231	19984	1.23637	1	1	1
Universal CHM	A	8	0.672647	GOTERM_BP_ALL	GO:0044707~single-multicellular organism process	34	27.8689	0.100864	NM_028901, NM_153398, NM_001253784, NM_001253783, NM_001290376, NM_001277230, NM_001277231, NM_001085495, NM_001359013, NM_001080126, NM_001357968, NM_001277229, NM_183257, NM_025323, NM_001243712, NM_001294149, NM_001037294, NM_001368847, NM_007764, NM_011055, NM_001364648, NM_016864, NM_170590, NM_027790, NM_001110315, NM_001161823, NM_013594, NM_020606, NM_032541, NM_001166391, NM_008440, NM_1…	76	7240	19984	1.23484	1	1	1
Universal CHM	A	8	0.672647	GOTERM_BP_ALL	GO:0031344~regulation of cell projection organization	7	5.7377	0.101503	NM_178641, NM_001357968, NM_001110315, NM_001281803, NM_001253784, NM_001294149, NM_001253783, NM_001290376, NM_001368847, NM_008440, NM_001277231, NM_054046, NM_007764, NM_001364648, NM_016864	76	855	19984	2.15279	1	1	1
Universal CHM	A	8	0.672647	GOTERM_BP_ALL	GO:0032502~developmental process	34	27.8689	0.11109	NM_028901, NM_153398, NM_001290376, NM_001277230, NM_001277231, NM_001359013, NM_001080126, NM_001357968, NM_001277229, NM_183257, NM_023663, NM_025323, NM_001243712, NM_001294149, NM_001081091, NM_001037294, NM_001368847, NM_007764, NM_011055, NM_001364648, NM_016864, NM_170590, NM_027790, NM_001110315, NM_001161823, NM_013594, NM_020606, NM_032541, NM_008440, NM_170588, NM_001024918, NM_028014,…	76	7301	19984	1.22452	1	1	1
Universal CHM	A	8	0.672647	GOTERM_BP_ALL	GO:0045666~positive regulation of neuron differentiation	5	4.09836	0.112289	NM_172382, NM_001357968, NM_170588, NM_001364648, NM_001161823, NM_016864, NM_170590, NM_001290376	76	490	19984	2.68314	1	1	1
Universal CHM	A	8	0.672647	GOTERM_BP_ALL	GO:0030030~cell projection organization	11	9.01639	0.119134	NM_178641, NM_001357968, NM_001110315, NM_001281803, NM_001253784, NM_020606, NM_001294149, NM_001253783, NM_001081091, NM_001290376, NM_001368847, NM_008440, NM_001277231, NM_054046, NM_170588, NM_001024918, NM_007764, NM_001364648, NM_016864, NM_170590	76	1753	19984	1.64998	1	1	1
Universal CHM	A	8	0.672647	GOTERM_BP_ALL	GO:0022604~regulation of cell morphogenesis	5	4.09836	0.155352	NM_001357968, NM_001368847, NM_008440, NM_001277231, NM_007764, NM_001110315, NM_001364648, NM_016864, NM_020606, NM_001294149	76	555	19984	2.3689	1	1	1
Universal CHM	A	8	0.672647	GOTERM_BP_ALL	GO:1902531~regulation of intracellular signal transduction	11	9.01639	0.165051	NM_001277926, NM_001080126, NM_178641, NM_021395, NM_001243712, NM_012032, NM_001277231, NM_170588, NM_008117, NM_001085495, NM_007764, NM_011055, NM_178690, NM_008395, NM_170590	76	1881	19984	1.5377	1	1	1
Universal CHM	A	8	0.672647	GOTERM_BP_ALL	GO:0010769~regulation of cell morphogenesis involved in differentiation	4	3.27869	0.166631	NM_001357968, NM_001368847, NM_008440, NM_001277231, NM_007764, NM_001110315, NM_001364648, NM_016864, NM_001294149	76	375	19984	2.80477	1	1	1
Universal CHM	A	8	0.672647	GOTERM_BP_ALL	GO:0010770~positive regulation of cell morphogenesis involved in differentiation	3	2.45902	0.178305	NM_001357968, NM_001277231, NM_007764, NM_001364648, NM_016864	76	204	19984	3.86687	1	1	1
Universal CHM	A	8	0.672647	GOTERM_BP_ALL	GO:0009966~regulation of signal transduction	16	13.1148	0.189562	NM_001277926, NM_001080126, NM_178641, NM_153127, NM_027889, NM_021395, NM_001164042, NM_001243712, NM_012032, NM_001037294, NM_001277231, NM_170588, NM_001024918, NM_008117, NM_001085495, NM_007764, NM_011055, NM_178690, NM_008395, NM_001357393, NM_170590	76	3135	19984	1.342	1	1	1
Universal CHM	A	8	0.672647	GOTERM_BP_ALL	GO:0050773~regulation of dendrite development	3	2.45902	0.190453	NM_001368847, NM_008440, NM_001277231, NM_007764, NM_001110315, NM_001294149, NM_001290376	76	213	19984	3.70348	1	1	1
Universal CHM	A	8	0.672647	GOTERM_BP_ALL	GO:0048513~animal organ development	20	16.3934	0.200558	NM_028901, NM_153398, NM_001110315, NM_020606, NM_032541, NM_001277230, NM_001277231, NM_008440, NM_001024918, NM_028014, NM_001359013, NM_001277926, NM_001080126, NM_021500, NM_001277229, NM_183257, NM_001164042, NM_001294149, NM_001037294, NM_001368847, NM_008117, NM_007764, NR_102360, NM_011055, NM_178690, NM_001364648, NM_016864, NM_008191, NM_027790	76	4153	19984	1.2663	1	1	1
Universal CHM	A	8	0.672647	GOTERM_BP_ALL	GO:0031175~neuron projection development	7	5.7377	0.243281	NM_178641, NM_001357968, NM_001110315, NM_001294149, NM_001290376, NM_001368847, NM_008440, NM_001277231, NM_170588, NM_007764, NM_001364648, NM_016864, NM_170590	76	1120	19984	1.64342	1	1	1
Universal CHM	A	8	0.672647	GOTERM_BP_ALL	GO:0048699~generation of neurons	10	8.19672	0.250329	NM_172382, NM_178641, NM_001357968, NM_001357423, NM_001357422, NM_001110315, NM_001161823, NM_013594, NM_001294149, NM_001290376, NM_001368847, NM_008440, NM_001277231, NM_170588, NM_008117, NM_007764, NM_001364648, NM_016864, NM_001357421, NM_170590	76	1838	19984	1.43062	1	1	1
Universal CHM	A	8	0.672647	GOTERM_BP_ALL	GO:0032101~regulation of response to external stimulus	6	4.91803	0.268001	NM_032541, NM_178641, NM_153127, NM_001243712, NM_001364648, NM_016864, NM_008395, NM_001290376	76	927	19984	1.70192	1	1	1
Universal CHM	A	8	0.672647	GOTERM_BP_ALL	GO:0031346~positive regulation of cell projection organization	4	3.27869	0.295582	NM_001357968, NM_054046, NM_001364648, NM_016864, NM_001281803, NM_001253784, NM_001253783, NM_001290376	76	506	19984	2.07864	1	1	1
Universal CHM	A	8	0.672647	GOTERM_BP_ALL	GO:0009605~response to external stimulus	15	12.2951	0.297137	NM_001277926, NM_001080126, NM_172382, NM_178641, NM_153127, NM_183257, NM_001243712, NM_012032, NM_001161823, NM_020606, NM_011083, NM_001290376, NM_032541, NM_001277231, NM_008117, NM_007764, NM_001364648, NM_016864, NM_008191, NM_008395	76	3171	19984	1.24384	1	1	1
Universal CHM	A	8	0.672647	GOTERM_BP_ALL	GO:0030154~cell differentiation	22	18.0328	0.298651	NM_028901, NM_153398, NM_001110315, NM_013594, NM_001161823, NM_020606, NM_001290376, NM_032541, NM_001277230, NM_001277231, NM_008440, NM_170588, NM_001277926, NM_001080126, NM_172382, NM_178641, NM_001357968, NM_021500, NM_001277229, NM_001357423, NM_001357422, NM_183257, NM_001164042, NM_001294149, NM_001081091, NM_001037294, NM_001039493, NM_001368847, NM_008117, NM_007764, NR_102360, NM_0013…	76	4953	19984	1.16795	1	1	1
Universal CHM	A	8	0.672647	GOTERM_BP_ALL	GO:0007399~nervous system development	13	10.6557	0.30638	NM_001277926, NM_001080126, NM_172382, NM_178641, NM_001357968, NM_001357423, NM_001357422, NM_001110315, NM_013594, NM_001161823, NM_001294149, NM_001290376, NM_001277231, NM_001368847, NM_008440, NM_170588, NM_001024918, NM_008117, NM_007764, NM_178690, NM_001364648, NM_016864, NM_001357421, NM_170590	76	2691	19984	1.27028	1	1	1
Universal CHM	A	8	0.672647	GOTERM_BP_ALL	GO:0048583~regulation of response to stimulus	20	16.3934	0.316408	NM_021395, NM_001290376, NM_032541, NM_001277231, NM_170588, NM_001024918, NM_001085495, NM_001357393, NM_001277926, NM_001080126, NM_178641, NM_153127, NM_027889, NM_183257, NM_001164042, NM_001243712, NM_012032, NM_001037294, NM_008117, NM_007764, NM_011055, NM_178690, NM_001364648, NM_016864, NM_008395, NM_170590	76	4489	19984	1.17152	1	1	1
Universal CHM	A	8	0.672647	GOTERM_BP_ALL	GO:0016358~dendrite development	3	2.45902	0.32192	NM_001357968, NM_001368847, NM_008440, NM_001277231, NM_007764, NM_001110315, NM_001294149	76	308	19984	2.56118	1	1	1
Universal CHM	A	8	0.672647	GOTERM_BP_ALL	GO:0022008~neurogenesis	10	8.19672	0.321948	NM_172382, NM_178641, NM_001357968, NM_001357423, NM_001357422, NM_001110315, NM_001161823, NM_013594, NM_001294149, NM_001290376, NM_001368847, NM_008440, NM_001277231, NM_170588, NM_008117, NM_007764, NM_001364648, NM_016864, NM_001357421, NM_170590	76	1976	19984	1.33071	1	1	1
Universal CHM	A	8	0.672647	GOTERM_BP_ALL	GO:0010646~regulation of cell communication	17	13.9344	0.323205	NM_001277926, NM_001080126, NM_178641, NM_153127, NM_027889, NM_021395, NM_001164042, NM_001243712, NM_012032, NM_001037294, NM_001277231, NM_170588, NM_001024918, NM_008117, NM_001085495, NM_007764, NM_011055, NM_011430, NM_178690, NM_008395, NM_001357393, NM_170590	76	3740	19984	1.19522	1	1	1
Universal CHM	A	8	0.672647	GOTERM_BP_ALL	GO:0023051~regulation of signaling	17	13.9344	0.335894	NM_001277926, NM_001080126, NM_178641, NM_153127, NM_027889, NM_021395, NM_001164042, NM_001243712, NM_012032, NM_001037294, NM_001277231, NM_170588, NM_001024918, NM_008117, NM_001085495, NM_007764, NM_011055, NM_011430, NM_178690, NM_008395, NM_001357393, NM_170590	76	3771	19984	1.18539	1	1	1
Universal CHM	A	8	0.672647	GOTERM_BP_ALL	GO:0060326~cell chemotaxis	3	2.45902	0.352097	NM_001277231, NM_007764, NM_020606, NM_001290376	76	330	19984	2.39043	1	1	1
Universal CHM	A	8	0.672647	GOTERM_BP_ALL	GO:0048519~negative regulation of biological process	25	20.4918	0.372406	NM_021395, NM_001164053, NM_001161823, NM_134014, NM_013594, NM_001164055, NM_001035226, NM_001290376, NM_001277096, NM_032541, NM_001277231, NM_170588, NM_001024918, NM_001357393, NM_001277926, NM_001080126, NM_172382, NM_178641, NM_021500, NM_153127, NM_027889, NM_001357423, NM_177338, NM_001357422, NM_183257, NM_001243712, NM_001164042, NM_011083, NM_001037294, NM_001347627, NM_001347626, NM_0…	76	5935	19984	1.10761	1	1	1
Universal CHM	A	8	0.672647	GOTERM_BP_ALL	GO:0048523~negative regulation of cellular process	23	18.8525	0.373305	NM_021395, NM_001164053, NM_013594, NM_001161823, NM_134014, NM_001164055, NM_001035226, NM_001290376, NM_001277096, NM_032541, NM_001277231, NM_170588, NM_001024918, NM_001357393, NM_001277926, NM_001080126, NM_172382, NM_178641, NM_021500, NM_153127, NM_027889, NM_001357423, NM_001357422, NM_177338, NM_001164042, NM_001243712, NM_001037294, NM_001347627, NM_001347626, NM_008117, NM_007764, NM_0…	76	5416	19984	1.11665	1	1	1
Universal CHM	A	8	0.672647	GOTERM_BP_ALL	GO:0048869~cellular developmental process	22	18.0328	0.37833	NM_028901, NM_153398, NM_001110315, NM_013594, NM_001161823, NM_020606, NM_001290376, NM_032541, NM_001277230, NM_001277231, NM_008440, NM_170588, NM_001277926, NM_001080126, NM_172382, NM_178641, NM_001357968, NM_021500, NM_001277229, NM_001357423, NM_001357422, NM_183257, NM_001164042, NM_001294149, NM_001081091, NM_001037294, NM_001039493, NM_001368847, NM_008117, NM_007764, NR_102360, NM_0013…	76	5169	19984	1.11914	1	1	1
Universal CHM	A	8	0.672647	GOTERM_BP_ALL	GO:0048666~neuron development	7	5.7377	0.380351	NM_178641, NM_001357968, NM_001110315, NM_001294149, NM_001290376, NM_001368847, NM_008440, NM_001277231, NM_170588, NM_007764, NM_001364648, NM_016864, NM_170590	76	1327	19984	1.38706	1	1	1
Universal CHM	A	8	0.672647	GOTERM_BP_ALL	GO:0000904~cell morphogenesis involved in differentiation	5	4.09836	0.404785	NM_001357968, NM_001368847, NM_008440, NM_001277231, NM_007764, NM_001110315, NM_001364648, NM_016864, NM_020606, NM_001294149	76	860	19984	1.52876	1	1	1
Universal CHM	A	8	0.672647	GOTERM_BP_ALL	GO:0009893~positive regulation of metabolic process	17	13.9344	0.410476	NM_001379204, NM_001161823, NM_001374714, NM_001290376, NM_032541, NM_001277231, NM_001024918, NM_001357393, NM_001379201, NM_001277926, NM_001080126, NM_172382, NM_178641, NM_027889, NM_177338, NM_183257, NM_001164042, NM_001243712, NM_011083, NM_001347627, NM_001347626, NM_008117, NM_007764, NM_178690, NM_001364648, NM_016864, NM_008395	76	3948	19984	1.13225	1	1	1
Universal CHM	A	8	0.672647	GOTERM_BP_ALL	GO:0030182~neuron differentiation	8	6.55738	0.4158	NM_172382, NM_178641, NM_001357968, NM_001110315, NM_001161823, NM_001294149, NM_001290376, NM_001368847, NM_008440, NM_001277231, NM_170588, NM_007764, NM_001364648, NM_016864, NM_170590	76	1634	19984	1.28738	1	1	1
Universal CHM	A	8	0.672647	GOTERM_BP_ALL	GO:0032103~positive regulation of response to external stimulus	3	2.45902	0.421424	NM_153127, NM_001364648, NM_016864, NM_001290376	76	382	19984	2.06503	1	1	1
Universal CHM	A	8	0.672647	GOTERM_BP_ALL	GO:0010976~positive regulation of neuron projection development	3	2.45902	0.430486	NM_001357968, NM_001364648, NM_016864, NM_001290376	76	389	19984	2.02787	1	1	1
Universal CHM	A	8	0.672647	GOTERM_BP_ALL	GO:0000902~cell morphogenesis	6	4.91803	0.437515	NM_001357968, NM_001368847, NM_008440, NM_001277231, NM_170588, NM_007764, NM_001110315, NM_001364648, NM_016864, NM_020606, NM_001294149, NM_170590	76	1154	19984	1.36714	1	1	1
Universal CHM	A	8	0.672647	GOTERM_BP_ALL	GO:0006935~chemotaxis	4	3.27869	0.440657	NM_001277231, NM_007764, NM_001364648, NM_016864, NM_020606, NM_001290376	76	648	19984	1.62313	1	1	1
Universal CHM	A	8	0.672647	GOTERM_BP_ALL	GO:0042330~taxis	4	3.27869	0.446614	NM_001277231, NM_007764, NM_001364648, NM_016864, NM_020606, NM_001290376	76	654	19984	1.60824	1	1	1
Universal CHM	A	8	0.672647	GOTERM_BP_ALL	GO:0040012~regulation of locomotion	6	4.91803	0.448714	NM_178641, NM_001277231, NM_153127, NM_007764, NM_001364648, NM_016864, NM_011083, NM_001290376	76	1169	19984	1.3496	1	1	1
Universal CHM	A	8	0.672647	GOTERM_BP_ALL	GO:0051272~positive regulation of cellular component movement	4	3.27869	0.449584	NM_001277231, NM_007764, NM_001364648, NM_016864, NM_011083, NM_001290376	76	657	19984	1.6009	1	1	1
Universal CHM	A	8	0.672647	GOTERM_BP_ALL	GO:0051270~regulation of cellular component movement	6	4.91803	0.451692	NM_178641, NM_001277231, NM_153127, NM_007764, NM_001364648, NM_016864, NM_011083, NM_001290376	76	1173	19984	1.345	1	1	1
Universal CHM	A	8	0.672647	GOTERM_BP_ALL	GO:0040017~positive regulation of locomotion	4	3.27869	0.463359	NM_001277231, NM_007764, NM_001364648, NM_016864, NM_011083, NM_001290376	76	671	19984	1.5675	1	1	1
Universal CHM	A	8	0.672647	GOTERM_BP_ALL	GO:0010604~positive regulation of macromolecule metabolic process	15	12.2951	0.488459	NM_001379204, NM_001161823, NM_001374714, NM_032541, NM_001277231, NM_001024918, NM_001357393, NM_001379201, NM_001277926, NM_001080126, NM_172382, NM_178641, NM_027889, NM_177338, NM_183257, NM_001164042, NM_001243712, NM_001347627, NM_001347626, NM_008117, NM_007764, NM_178690, NM_001364648, NM_016864, NM_008395	76	3600	19984	1.09561	1	1	1
Universal CHM	A	8	0.672647	GOTERM_BP_ALL	GO:0006928~movement of cell or subcellular component	10	8.19672	0.493254	NM_178641, NM_001357968, NM_153127, NM_001110315, NM_020606, NM_011083, NM_001294149, NM_001290376, NM_001368847, NM_008440, NM_001277231, NM_001370940, NM_007764, NM_001364648, NM_016864	76	2287	19984	1.14975	1	1	1
Universal CHM	A	8	0.672647	GOTERM_BP_ALL	GO:0048812~neuron projection morphogenesis	4	3.27869	0.501889	NM_001357968, NM_001368847, NM_008440, NM_170588, NM_001110315, NM_001364648, NM_016864, NM_001294149, NM_170590	76	711	19984	1.47931	1	1	1
Universal CHM	A	8	0.672647	GOTERM_BP_ALL	GO:0048858~cell projection morphogenesis	4	3.27869	0.518783	NM_001357968, NM_001368847, NM_008440, NM_170588, NM_001110315, NM_001364648, NM_016864, NM_001294149, NM_170590	76	729	19984	1.44278	1	1	1
Universal CHM	A	8	0.672647	GOTERM_BP_ALL	GO:0032989~cellular component morphogenesis	6	4.91803	0.531673	NM_001357968, NM_001368847, NM_008440, NM_001277231, NM_170588, NM_007764, NM_001110315, NM_001364648, NM_016864, NM_020606, NM_001294149, NM_170590	76	1283	19984	1.22968	1	1	1
Universal CHM	A	8	0.672647	GOTERM_BP_ALL	GO:0032990~cell part morphogenesis	4	3.27869	0.548064	NM_001357968, NM_001368847, NM_008440, NM_170588, NM_001110315, NM_001364648, NM_016864, NM_001294149, NM_170590	76	761	19984	1.38211	1	1	1
Universal CHM	A	8	0.672647	GOTERM_BP_ALL	GO:2000145~regulation of cell motility	5	4.09836	0.584374	NM_178641, NM_001277231, NM_153127, NM_007764, NM_011083, NM_001290376	76	1082	19984	1.2151	1	1	1
Universal CHM	A	8	0.672647	GOTERM_BP_ALL	GO:0032501~multicellular organismal process	36	29.5082	0.585642	NM_028901, NM_153398, NM_001253784, NM_001253783, NM_001290376, NM_001277230, NM_001277231, NM_001085495, NM_001359013, NM_001080126, NM_001357968, NM_001277229, NM_183257, NM_025323, NM_001243712, NM_001294149, NM_001037294, NM_001368847, NM_007764, NM_011055, NM_001364648, NM_016864, NM_170590, NM_027790, NM_001110315, NM_001161823, NM_013594, NM_020606, NM_032541, NM_001166391, NM_008440, NM_1…	76	9444	19984	1.00234	1	1	1
Universal CHM	A	8	0.672647	GOTERM_BP_ALL	GO:0019222~regulation of metabolic process	28	22.9508	0.59209	NM_153398, NM_001254951, NM_001035226, NM_001290376, NM_001277230, NM_001277231, NM_001357393, NM_001080126, NM_001277229, NM_177338, NM_183257, NM_023663, NM_001243712, NM_001037294, NM_007764, NM_170598, NM_011055, NM_001364648, NM_016864, NM_170590, NM_001039391, NM_001039390, NM_001379204, NM_001164053, NM_001161823, NM_134014, NM_013594, NM_001164055, NM_001374714, NM_001277096, NM_032541, N…	76	7331	19984	1.0043	1	1	1
Universal CHM	A	8	0.672647	GOTERM_BP_ALL	GO:0080134~regulation of response to stress	7	5.7377	0.619955	NM_001277926, NM_001080126, NM_032541, NM_178641, NM_153127, NM_021395, NM_001243712, NM_012032, NM_008395	76	1695	19984	1.08592	1	1	1
Universal CHM	A	8	0.672647	GOTERM_BP_ALL	GO:0061564~axon development	3	2.45902	0.621437	NM_178641, NM_001357968, NM_001364648, NM_016864	76	556	19984	1.41878	1	1	1
Universal CHM	A	8	0.672647	GOTERM_BP_ALL	GO:0080135~regulation of cellular response to stress	4	3.27869	0.621486	NM_178641, NM_021395, NM_001243712, NM_012032, NM_008395	76	847	19984	1.24178	1	1	1
Universal CHM	A	8	0.672647	GOTERM_BP_ALL	GO:0044763~single-organism cellular process	45	36.8852	0.649352	NM_001304542, NM_001162375, NM_028901, NM_021395, NM_001304540, NM_153398, NM_001253784, NM_001035226, NR_137634, NM_001253783, NM_001290376, NM_001277230, NM_001277231, NM_001085495, NM_001359013, NM_026572, NM_001357393, NM_001080126, NM_001357968, NM_001277229, NM_183257, NM_001243712, NM_012032, NM_174868, NM_001294149, NM_001081091, NM_001037294, NR_157137, NM_010443, NM_148929, NM_001368847…	76	12016	19984	0.98474	1	1	1
Universal CHM	A	8	0.672647	GOTERM_BP_ALL	GO:0042221~response to chemical	20	16.3934	0.655064	NM_021395, NM_134014, NM_020606, NM_001035226, NM_001290376, NM_032541, NM_001277231, NM_146315, NM_170588, NM_001357393, NM_001277926, NM_001080126, NM_153127, NM_027889, NM_183257, NM_001164042, NM_001359085, NM_008117, NM_007764, NM_011055, NM_001364648, NM_026322, NM_016864, NM_008191, NM_170590, NM_027790	76	5354	19984	0.982246	1	1	1
Universal CHM	A	8	0.672647	GOTERM_BP_ALL	GO:0030335~positive regulation of cell migration	3	2.45902	0.673626	NM_001277231, NM_007764, NM_011083, NM_001290376	76	612	19984	1.28896	1	1	1
Universal CHM	A	8	0.672647	GOTERM_BP_ALL	GO:0060255~regulation of macromolecule metabolic process	25	20.4918	0.690301	NM_001379204, NM_153398, NM_001164053, NM_001161823, NM_134014, NM_013594, NM_001254951, NM_001164055, NM_001374714, NM_001035226, NM_001290376, NM_001277096, NM_032541, NM_001277230, NM_001277231, NM_170588, NM_001024918, NM_001357393, NM_001379201, NM_001277926, NM_001080126, NM_172382, NM_178641, NM_027889, NM_001277229, NM_001357423, NM_177338, NM_001357422, NM_183257, NM_023663, NM_001243712…	76	6815	19984	0.96459	1	1	1
Universal CHM	A	8	0.672647	GOTERM_BP_ALL	GO:2000147~positive regulation of cell motility	3	2.45902	0.69667	NM_001277231, NM_007764, NM_011083, NM_001290376	76	639	19984	1.23449	1	1	1
Universal CHM	A	8	0.672647	GOTERM_BP_ALL	GO:0018193~peptidyl-amino acid modification	5	4.09836	0.702289	NM_172382, NM_178641, NM_008117, NM_001161823, NM_001014974, NM_001290376	76	1257	19984	1.04593	1	1	1
Universal CHM	A	8	0.672647	GOTERM_BP_ALL	GO:0048667~cell morphogenesis involved in neuron differentiation	3	2.45902	0.713666	NM_001357968, NM_001368847, NM_008440, NM_001110315, NM_001364648, NM_016864, NM_001294149	76	660	19984	1.19522	1	1	1
Universal CHM	A	8	0.672647	GOTERM_BP_ALL	GO:0007165~signal transduction	24	19.6721	0.729889	NM_001369161, NM_021395, NM_001369166, NM_001164053, NM_001369167, NM_001369168, NM_001253784, NM_001164055, NM_001369162, NM_001369163, NM_001253783, NM_001369164, NM_001369165, NM_001277096, NM_032541, NM_001277231, NM_146315, NM_170588, NM_001024918, NM_001085495, NM_001256107, NM_145124, NM_001256108, NM_001357393, NM_001277926, NM_001080126, NM_178641, NM_153127, NM_027889, NM_001164042, NM_…	76	6670	19984	0.946137	1	1	1
Universal CHM	A	8	0.672647	GOTERM_BP_ALL	GO:0030334~regulation of cell migration	4	3.27869	0.744362	NM_001277231, NM_153127, NM_007764, NM_011083, NM_001290376	76	1021	19984	1.03016	1	1	1
Universal CHM	A	8	0.672647	GOTERM_BP_ALL	GO:0048518~positive regulation of biological process	25	20.4918	0.753265	NM_001379204, NM_001161823, NM_001253784, NM_001374714, NM_001253783, NM_001290376, NM_032541, NM_001277231, NM_170588, NM_001024918, NM_001085495, NM_001359013, NM_001357393, NM_001379201, NM_001277926, NM_001080126, NM_172382, NM_001357968, NM_178641, NM_153127, NM_027889, NM_177338, NM_183257, NM_023663, NM_001243712, NM_001164042, NM_012032, NM_001281803, NM_011083, NM_001347627, NM_001347626…	76	7022	19984	0.936156	1	1	1
Universal CHM	A	8	0.672647	GOTERM_BP_ALL	GO:0007166~cell surface receptor signaling pathway	10	8.19672	0.771107	NM_001277926, NM_001080126, NM_001369161, NM_153127, NM_001369166, NM_001164042, NM_001369167, NM_001369168, NM_001369162, NM_001369163, NM_001369164, NM_001369165, NM_001037294, NM_001277231, NM_170588, NM_001024918, NM_008117, NM_007764, NM_001256107, NM_145124, NM_001256108, NM_178690, NM_170590	76	2879	19984	0.913329	1	1	1
Universal CHM	A	8	0.672647	GOTERM_BP_ALL	GO:0040011~locomotion	7	5.7377	0.806664	NM_178641, NM_001277231, NM_153127, NM_007764, NM_001364648, NM_016864, NM_020606, NM_011083, NM_001290376	76	2082	19984	0.884069	1	1	1
Universal CHM	A	8	0.672647	GOTERM_BP_ALL	GO:0044700~single organism signaling	25	20.4918	0.812812	NM_001369161, NM_021395, NM_001164053, NM_001369166, NM_001369167, NM_001164055, NM_001369168, NM_001253784, NM_001369162, NM_001369163, NM_001253783, NM_001369164, NM_001369165, NM_001277096, NM_032541, NM_001277231, NM_146315, NM_170588, NM_001024918, NM_001085495, NM_001256107, NM_145124, NM_001256108, NM_001357393, NM_001277926, NM_001080126, NM_178641, NM_153127, NM_027889, NM_001243712, NM_…	76	7248	19984	0.906965	1	1	1
Universal CHM	A	8	0.672647	GOTERM_BP_ALL	GO:0023052~signaling	25	20.4918	0.824382	NM_001369161, NM_021395, NM_001164053, NM_001369166, NM_001369167, NM_001164055, NM_001369168, NM_001253784, NM_001369162, NM_001369163, NM_001253783, NM_001369164, NM_001369165, NM_001277096, NM_032541, NM_001277231, NM_146315, NM_170588, NM_001024918, NM_001085495, NM_001256107, NM_145124, NM_001256108, NM_001357393, NM_001277926, NM_001080126, NM_178641, NM_153127, NM_027889, NM_001243712, NM_…	76	7297	19984	0.900875	1	1	1
Universal CHM	A	8	0.672647	GOTERM_BP_ALL	GO:0006950~response to stress	15	12.2951	0.832059	NM_001277926, NM_001080126, NM_172382, NM_178641, NM_153127, NM_001378999, NM_021395, NM_183257, NM_001243712, NM_012032, NM_001161823, NM_011083, NM_001290376, NM_032541, NM_001166391, NM_001357050, NM_010443, NM_026322, NM_028784, NM_008395, NM_027790	76	4526	19984	0.871456	1	1	1
Universal CHM	A	8	0.672647	GOTERM_BP_ALL	GO:0007154~cell communication	25	20.4918	0.839202	NM_001369161, NM_021395, NM_001164053, NM_001369166, NM_001369167, NM_001164055, NM_001369168, NM_001253784, NM_001369162, NM_001369163, NM_001253783, NM_001369164, NM_001369165, NM_001277096, NM_032541, NM_001277231, NM_146315, NM_170588, NM_001024918, NM_001085495, NM_001256107, NM_145124, NM_001256108, NM_001357393, NM_001277926, NM_001080126, NM_178641, NM_153127, NM_027889, NM_001243712, NM_…	76	7363	19984	0.8928	1	1	1
Universal CHM	A	8	0.672647	GOTERM_BP_ALL	GO:0048522~positive regulation of cellular process	21	17.2131	0.850966	NM_001379204, NM_001161823, NM_001253784, NM_001374714, NM_001253783, NM_001290376, NM_032541, NM_001277231, NM_170588, NM_001024918, NM_001357393, NM_001379201, NM_001277926, NM_001080126, NM_172382, NM_178641, NM_001357968, NM_027889, NM_177338, NM_183257, NM_001164042, NM_001243712, NM_012032, NM_001281803, NM_011083, NM_001347627, NM_001347626, NM_054046, NM_008117, NM_007764, NM_178690, NM_0…	76	6308	19984	0.87538	1	1	1
Universal CHM	A	8	0.672647	GOTERM_BP_ALL	GO:0016477~cell migration	5	4.09836	0.851445	NM_001277231, NM_153127, NM_007764, NM_020606, NM_011083, NM_001290376	76	1573	19984	0.835815	1	1	1
Universal CHM	A	8	0.672647	GOTERM_BP_ALL	GO:0050896~response to stimulus	38	31.1475	0.861707	NM_021395, NM_001253784, NM_145373, NM_001035226, NM_001253783, NM_001290376, NM_001277231, NM_001085495, NM_001256107, NM_145124, NM_001256108, NM_001357393, NM_001080126, NM_183257, NM_001243712, NM_012032, NM_001037294, NM_010443, NM_007764, NM_011055, NM_001364648, NM_016864, NM_170590, NM_001039391, NM_001039390, NM_027790, NM_001369161, NM_001378999, NM_001164053, NM_001369166, NM_001161823…	76	10973	19984	0.910599	1	1	1
Universal CHM	A	8	0.672647	GOTERM_BP_ALL	GO:0044699~single-organism process	56	45.9016	0.867601	NM_001035226, NM_001290376, NM_001256107, NM_001256108, NM_001357393, NM_148958, NM_001357968, NM_025323, NM_023663, NM_001243712, NM_174868, NM_001081091, NM_010443, NM_001368847, NM_001364648, NM_170590, NM_001039391, NM_001039390, NM_001378999, NM_001164053, NM_013594, NM_001164055, NM_008440, NM_146315, NM_001024918, NM_028014, NM_172382, NM_178641, NM_021500, NM_153127, NM_001357423, NM_0013…	76	15590	19984	0.944519	1	1	1
Universal CHM	A	8	0.672647	GOTERM_BP_ALL	GO:0051716~cellular response to stimulus	29	23.7705	0.896898	NM_021395, NM_001253784, NM_001253783, NM_001290376, NM_001277231, NM_001085495, NM_001256107, NM_145124, NM_001256108, NM_001357393, NM_001080126, NM_001243712, NM_012032, NM_001037294, NM_007764, NM_011055, NM_170590, NM_001039391, NM_001039390, NM_027790, NM_001369161, NM_001164053, NM_001369166, NM_001369167, NM_001164055, NM_001369168, NM_020606, NM_001369162, NM_001369163, NM_001369164, NM_…	76	8768	19984	0.869694	1	1	1
Universal CHM	A	8	0.672647	GOTERM_BP_ALL	GO:0048584~positive regulation of response to stimulus	8	6.55738	0.898791	NM_001277926, NM_001080126, NM_001277231, NM_153127, NM_170588, NM_008117, NM_007764, NM_001364648, NM_012032, NM_016864, NM_170590, NM_001290376	76	2714	19984	0.775084	1	1	1
Universal CHM	A	8	0.672647	GOTERM_BP_ALL	GO:0048870~cell motility	5	4.09836	0.922155	NM_001277231, NM_153127, NM_007764, NM_020606, NM_011083, NM_001290376	76	1833	19984	0.71726	1	1	1
Universal CHM	A	8	0.672647	GOTERM_BP_ALL	GO:0051674~localization of cell	5	4.09836	0.922155	NM_001277231, NM_153127, NM_007764, NM_020606, NM_011083, NM_001290376	76	1833	19984	0.71726	1	1	1
Universal CHM	A	8	0.672647	GOTERM_BP_ALL	GO:0050794~regulation of cellular process	42	34.4262	0.940458	NM_021395, NM_153398, NM_001254951, NM_001253784, NM_001035226, NM_001253783, NM_001290376, NM_001277230, NM_001277231, NM_001085495, NM_001256107, NM_145124, NM_001256108, NM_001357393, NM_001080126, NM_001357968, NM_001277229, NM_177338, NM_183257, NM_023663, NM_001243712, NM_012032, NM_001294149, NM_001037294, NM_001368847, NM_007764, NM_170598, NM_011055, NM_001364648, NM_016864, NM_170590, N…	76	12540	19984	0.880685	1	1	1
Universal CHM	A	8	0.672647	GOTERM_BP_ALL	GO:0065007~biological regulation	47	38.5246	0.965738	NM_001304542, NM_021395, NM_001304540, NM_153398, NM_001254951, NM_001253784, NM_001035226, NM_001253783, NM_001290376, NM_001277230, NM_001277231, NM_001085495, NM_001256107, NM_145124, NM_001256108, NM_001359013, NM_009351, NM_001357393, NM_001080126, NM_001357968, NM_001277229, NM_177338, NM_183257, NM_023663, NM_001243712, NM_012032, NM_001294149, NM_001037294, NM_010443, NM_148929, NM_001368…	76	14074	19984	0.87811	1	1	1
Universal CHM	A	8	0.672647	GOTERM_BP_ALL	GO:0010033~response to organic substance	10	8.19672	0.974732	NM_001277926, NM_001080126, NM_027889, NM_153127, NM_001164042, NM_001359085, NM_001277231, NM_170588, NM_008117, NM_007764, NM_011055, NM_008191, NM_001357393, NM_170590	76	3977	19984	0.66117	1	1	1
Universal CHM	A	8	0.672647	GOTERM_BP_ALL	GO:0050789~regulation of biological process	43	35.2459	0.980184	NM_021395, NM_153398, NM_001254951, NM_001253784, NM_001035226, NM_001253783, NM_001290376, NM_001277230, NM_001277231, NM_001085495, NM_001256107, NM_145124, NM_001256108, NM_001359013, NM_001357393, NM_001080126, NM_001357968, NM_001277229, NM_177338, NM_183257, NM_023663, NM_001243712, NM_012032, NM_001294149, NM_001037294, NM_001368847, NM_007764, NM_170598, NM_011055, NM_001364648, NM_016864…	76	13330	19984	0.848217	1	1	1
Universal CHM	A	9	0.588996	GOTERM_BP_ALL	GO:0016043~cellular component organization	33	27.0492	0.108893	NM_001162375, NM_028901, NM_001374212, NM_001374213, NM_001253784, NM_001035226, NM_001253783, NM_001290376, NM_177806, NM_001277231, NM_001085495, NM_001359013, NM_009351, NM_001357393, NM_027064, NM_001357968, NM_001355541, NM_177338, NM_001355542, NM_183257, NM_174868, NM_001294149, NM_001081091, NM_001368847, NM_007764, NM_001364648, NM_016864, NM_170590, NM_001379204, NM_001379125, NM_001110…	76	7032	19984	1.23397	1	1	1
Universal CHM	A	9	0.588996	GOTERM_BP_ALL	GO:0071840~cellular component organization or biogenesis	33	27.0492	0.146166	NM_001162375, NM_028901, NM_001374212, NM_001374213, NM_001253784, NM_001035226, NM_001253783, NM_001290376, NM_177806, NM_001277231, NM_001085495, NM_001359013, NM_009351, NM_001357393, NM_027064, NM_001357968, NM_001355541, NM_177338, NM_001355542, NM_183257, NM_174868, NM_001294149, NM_001081091, NM_001368847, NM_007764, NM_001364648, NM_016864, NM_170590, NM_001379204, NM_001379125, NM_001110…	76	7227	19984	1.20067	1	1	1
Universal CHM	A	9	0.588996	GOTERM_BP_ALL	GO:0051128~regulation of cellular component organization	16	13.1148	0.160375	NM_001379204, NM_001110315, NM_001161823, NM_134014, NM_001253784, NM_020606, NM_001374714, NM_001035226, NM_001253783, NM_001290376, NM_032541, NM_001277231, NM_008440, NM_001357393, NM_001379201, NM_172382, NM_178641, NM_001357968, NM_027889, NM_177338, NM_183257, NM_001281803, NM_001294149, NM_001347627, NM_001347626, NM_054046, NM_001368847, NM_007764, NM_178690, NM_001364648, NM_016864	76	3044	19984	1.38211	1	1	1
Universal CHM	A	9	0.588996	GOTERM_BP_ALL	GO:0006996~organelle organization	20	16.3934	0.234215	NM_001379204, NM_001162375, NM_028901, NM_001161823, NM_134014, NM_020606, NM_001374714, NM_001035226, NM_001024918, NM_001085495, NM_009351, NM_001357393, NM_001379201, NM_027064, NM_172382, NM_001357968, NM_021500, NM_027889, NM_177338, NM_001014974, NM_011083, NM_174868, NM_001081091, NM_001347627, NM_001347626, NM_001370940, NM_029797, NM_178690	76	4258	19984	1.23507	1	1	1
Universal CHM	A	9	0.588996	GOTERM_BP_ALL	GO:0044763~single-organism cellular process	45	36.8852	0.649352	NM_001304542, NM_001162375, NM_028901, NM_021395, NM_001304540, NM_153398, NM_001253784, NM_001035226, NR_137634, NM_001253783, NM_001290376, NM_001277230, NM_001277231, NM_001085495, NM_001359013, NM_026572, NM_001357393, NM_001080126, NM_001357968, NM_001277229, NM_183257, NM_001243712, NM_012032, NM_174868, NM_001294149, NM_001081091, NM_001037294, NR_157137, NM_010443, NM_148929, NM_001368847…	76	12016	19984	0.98474	1	1	1
Universal CHM	A	9	0.588996	GOTERM_BP_ALL	GO:0048518~positive regulation of biological process	25	20.4918	0.753265	NM_001379204, NM_001161823, NM_001253784, NM_001374714, NM_001253783, NM_001290376, NM_032541, NM_001277231, NM_170588, NM_001024918, NM_001085495, NM_001359013, NM_001357393, NM_001379201, NM_001277926, NM_001080126, NM_172382, NM_001357968, NM_178641, NM_153127, NM_027889, NM_177338, NM_183257, NM_023663, NM_001243712, NM_001164042, NM_012032, NM_001281803, NM_011083, NM_001347627, NM_001347626…	76	7022	19984	0.936156	1	1	1
Universal CHM	A	10	0.579417	GOTERM_BP_ALL	GO:0001568~blood vessel development	8	6.55738	0.0277275	NM_001277926, NM_001080126, NM_001277231, NM_028901, NM_153127, NM_007764, NM_011055, NM_001164042, NM_020606, NM_011083	76	785	19984	2.67972	1	1	1
Universal CHM	A	10	0.579417	GOTERM_BP_ALL	GO:0072358~cardiovascular system development	8	6.55738	0.0355443	NM_001277926, NM_001080126, NM_001277231, NM_028901, NM_153127, NM_007764, NM_011055, NM_001164042, NM_020606, NM_011083	76	828	19984	2.54055	1	1	1
Universal CHM	A	10	0.579417	GOTERM_BP_ALL	GO:0001944~vasculature development	8	6.55738	0.0355443	NM_001277926, NM_001080126, NM_001277231, NM_028901, NM_153127, NM_007764, NM_011055, NM_001164042, NM_020606, NM_011083	76	828	19984	2.54055	1	1	1
Universal CHM	A	10	0.579417	GOTERM_BP_ALL	GO:0035295~tube development	6	4.91803	0.168782	NM_001277926, NM_001080126, NM_001277231, NM_153127, NM_008117, NM_007764, NM_001164042, NM_028014	76	780	19984	2.02267	1	1	1
Universal CHM	A	10	0.579417	GOTERM_BP_ALL	GO:0007169~transmembrane receptor protein tyrosine kinase signaling pathway	3	2.45902	0.664746	NM_001277231, NM_153127, NM_008117, NM_007764	76	602	19984	1.31037	1	1	1
Universal CHM	A	10	0.579417	GOTERM_BP_ALL	GO:0007167~enzyme linked receptor protein signaling pathway	4	3.27869	0.724377	NM_001277231, NM_153127, NM_008117, NM_007764, NM_001164042	76	989	19984	1.06349	1	1	1
Universal CHM	A	10	0.579417	GOTERM_BP_ALL	GO:0071363~cellular response to growth factor stimulus	3	2.45902	0.779723	NM_001277231, NM_153127, NM_007764, NM_001164042	76	753	19984	1.0476	1	1	1
Universal CHM	A	10	0.579417	GOTERM_BP_ALL	GO:0070848~response to growth factor	3	2.45902	0.798628	NM_001277231, NM_153127, NM_007764, NM_001164042	76	784	19984	1.00618	1	1	1
Universal CHM	A	10	0.579417	GOTERM_BP_ALL	GO:0071310~cellular response to organic substance	8	6.55738	0.934135	NM_001359085, NM_001277231, NM_027889, NM_153127, NM_170588, NM_008117, NM_007764, NM_011055, NM_001164042, NM_001357393, NM_170590	76	2911	19984	0.722631	1	1	1
Universal CHM	A	10	0.579417	GOTERM_BP_ALL	GO:0008283~cell proliferation	5	4.09836	0.96993	NM_001368847, NM_008440, NM_001277231, NM_153127, NM_008117, NM_007764, NM_001110315, NM_001243712, NM_008395, NM_001294149	76	2181	19984	0.602814	1	1	1
Universal CHM	A	11	0.574903	GOTERM_BP_ALL	GO:0060548~negative regulation of cell death	10	8.19672	0.0412915	NM_001277926, NM_001080126, NM_172382, NM_021500, NM_021395, NM_001164042, NM_001243712, NM_001161823, NM_001290376, NM_008117, NM_011430, NM_008395, NM_027790	76	1236	19984	2.12741	1	1	1
Universal CHM	A	11	0.574903	GOTERM_BP_ALL	GO:0010941~regulation of cell death	12	9.83607	0.108095	NM_001277926, NM_001080126, NM_172382, NM_021500, NM_021395, NM_001164042, NM_001243712, NM_012032, NM_001161823, NM_001290376, NM_001037294, NM_008117, NM_011430, NM_008395, NM_027790	76	1940	19984	1.62648	1	1	1
Universal CHM	A	11	0.574903	GOTERM_BP_ALL	GO:0008219~cell death	13	10.6557	0.167101	NM_001277926, NM_001080126, NM_172382, NM_021500, NM_021395, NM_001164042, NM_001243712, NM_012032, NM_001161823, NM_001290376, NM_001037294, NM_001277231, NM_008117, NM_007764, NM_011430, NM_008395, NM_027790	76	2352	19984	1.45337	1	1	1
Universal CHM	A	11	0.574903	GOTERM_BP_ALL	GO:0043069~negative regulation of programmed cell death	7	5.7377	0.230255	NM_001277926, NM_001080126, NM_021500, NM_021395, NM_001164042, NM_001243712, NM_008395, NM_027790, NM_001290376	76	1099	19984	1.67482	1	1	1
Universal CHM	A	11	0.574903	GOTERM_BP_ALL	GO:0002376~immune system process	16	13.1148	0.259102	NM_001277926, NM_001080126, NM_021500, NM_001277229, NM_019875, NM_183257, NM_153398, NM_001164042, NM_001243712, NM_012032, NM_026907, NM_145373, NM_007799, NM_001290376, NM_032541, NM_001277230, NM_001277231, NM_001168693, NM_007764, NR_102360, NM_008395, NM_027790	76	3327	19984	1.26455	1	1	1
Universal CHM	A	11	0.574903	GOTERM_BP_ALL	GO:0030099~myeloid cell differentiation	4	3.27869	0.278163	NM_001277926, NM_001080126, NM_021500, NM_001164042, NM_027790	76	489	19984	2.1509	1	1	1
Universal CHM	A	11	0.574903	GOTERM_BP_ALL	GO:0002520~immune system development	7	5.7377	0.308684	NM_001277926, NM_001080126, NM_021500, NM_001277229, NM_153398, NM_001164042, NM_001243712, NM_001277230, NM_001277231, NM_007764, NR_102360, NM_008395, NM_027790	76	1221	19984	1.50748	1	1	1
Universal CHM	A	11	0.574903	GOTERM_BP_ALL	GO:0042981~regulation of apoptotic process	9	7.37705	0.323035	NM_001277926, NM_001080126, NM_001037294, NM_021500, NM_021395, NM_001164042, NM_001243712, NM_012032, NM_008395, NM_027790, NM_001290376	76	1731	19984	1.36714	1	1	1
Universal CHM	A	11	0.574903	GOTERM_BP_ALL	GO:0043067~regulation of programmed cell death	9	7.37705	0.337395	NM_001277926, NM_001080126, NM_001037294, NM_021500, NM_021395, NM_001164042, NM_001243712, NM_012032, NM_008395, NM_027790, NM_001290376	76	1756	19984	1.34768	1	1	1
Universal CHM	A	11	0.574903	GOTERM_BP_ALL	GO:0043066~negative regulation of apoptotic process	6	4.91803	0.379541	NM_021500, NM_021395, NM_001164042, NM_001243712, NM_008395, NM_027790, NM_001290376	76	1077	19984	1.46489	1	1	1
Universal CHM	A	11	0.574903	GOTERM_BP_ALL	GO:0012501~programmed cell death	10	8.19672	0.424704	NM_001277926, NM_001080126, NM_021500, NM_021395, NM_001164042, NM_001243712, NM_012032, NM_001290376, NM_001037294, NM_001277231, NM_007764, NM_008395, NM_027790	76	2163	19984	1.21566	1	1	1
Universal CHM	A	11	0.574903	GOTERM_BP_ALL	GO:0048534~hematopoietic or lymphoid organ development	6	4.91803	0.440506	NM_001277926, NM_001080126, NM_001277230, NM_021500, NM_001277231, NM_001277229, NM_007764, NR_102360, NM_153398, NM_001164042, NM_027790	76	1158	19984	1.36242	1	1	1
Universal CHM	A	11	0.574903	GOTERM_BP_ALL	GO:0006915~apoptotic process	9	7.37705	0.501072	NM_001277926, NM_001080126, NM_021500, NM_001277231, NM_021395, NM_007764, NM_001164042, NM_001243712, NM_012032, NM_008395, NM_027790, NM_001290376	76	2036	19984	1.16234	1	1	1
Universal CHM	A	11	0.574903	GOTERM_BP_ALL	GO:0030097~hemopoiesis	5	4.09836	0.603438	NM_001277926, NM_001080126, NM_001277230, NM_021500, NM_001277229, NR_102360, NM_153398, NM_001164042, NM_027790	76	1108	19984	1.18659	1	1	1
Universal CHM	A	12	0.570216	GOTERM_BP_ALL	GO:0031329~regulation of cellular catabolic process	8	6.55738	0.0166029	NM_032541, NM_172382, NM_027889, NM_183257, NM_178690, NM_001243712, NM_001161823, NM_134014, NM_001035226, NM_001357393, NM_008395, NM_011083	76	706	19984	2.97957	1	1	1
Universal CHM	A	12	0.570216	GOTERM_BP_ALL	GO:0031331~positive regulation of cellular catabolic process	6	4.91803	0.0191469	NM_032541, NM_027889, NM_183257, NM_178690, NM_001243712, NM_001357393, NM_008395, NM_011083	76	411	19984	3.83865	1	1	1
Universal CHM	A	12	0.570216	GOTERM_BP_ALL	GO:0009896~positive regulation of catabolic process	6	4.91803	0.0380704	NM_032541, NM_027889, NM_183257, NM_178690, NM_001243712, NM_001357393, NM_008395, NM_011083	76	494	19984	3.19369	1	1	1
Universal CHM	A	12	0.570216	GOTERM_BP_ALL	GO:0055072~iron ion homeostasis	3	2.45902	0.048676	NM_032541, NM_001357050, NM_010443, NM_001378999, NM_183257	76	94	19984	8.39194	1	1	1
Universal CHM	A	12	0.570216	GOTERM_BP_ALL	GO:1904063~negative regulation of cation transmembrane transport	3	2.45902	0.0562831	NM_032541, NM_183257, NM_011083	76	102	19984	7.73375	1	1	1
Universal CHM	A	12	0.570216	GOTERM_BP_ALL	GO:0000041~transition metal ion transport	3	2.45902	0.0632566	NM_032541, NM_183257, NM_011083	76	109	19984	7.23708	1	1	1
Universal CHM	A	12	0.570216	GOTERM_BP_ALL	GO:0034766~negative regulation of ion transmembrane transport	3	2.45902	0.0694541	NM_032541, NM_183257, NM_011083	76	115	19984	6.8595	1	1	1
Universal CHM	A	12	0.570216	GOTERM_BP_ALL	GO:0034763~negative regulation of transmembrane transport	3	2.45902	0.0758425	NM_032541, NM_183257, NM_011083	76	121	19984	6.51936	1	1	1
Universal CHM	A	12	0.570216	GOTERM_BP_ALL	GO:0060627~regulation of vesicle-mediated transport	6	4.91803	0.101501	NM_032541, NM_178641, NM_027889, NM_183257, NM_178690, NM_001357393, NM_001290376	76	659	19984	2.39406	1	1	1
Universal CHM	A	12	0.570216	GOTERM_BP_ALL	GO:0055076~transition metal ion homeostasis	3	2.45902	0.103084	NM_032541, NM_001357050, NM_010443, NM_001378999, NM_183257	76	145	19984	5.44029	1	1	1
Universal CHM	A	12	0.570216	GOTERM_BP_ALL	GO:0043271~negative regulation of ion transport	3	2.45902	0.16629	NM_032541, NM_183257, NM_011083	76	195	19984	4.04534	1	1	1
Universal CHM	A	12	0.570216	GOTERM_BP_ALL	GO:0051051~negative regulation of transport	5	4.09836	0.169718	NM_001277096, NM_032541, NM_011055, NM_183257, NM_001164053, NM_001164055, NM_011083, NM_001039391, NM_001039390	76	575	19984	2.2865	1	1	1
Universal CHM	A	12	0.570216	GOTERM_BP_ALL	GO:0045807~positive regulation of endocytosis	3	2.45902	0.193168	NM_032541, NM_183257, NM_001290376	76	215	19984	3.66903	1	1	1
Universal CHM	A	12	0.570216	GOTERM_BP_ALL	GO:0009991~response to extracellular stimulus	5	4.09836	0.206764	NM_032541, NM_172382, NM_008117, NM_001161823, NM_008191, NM_011083	76	624	19984	2.10695	1	1	1
Universal CHM	A	12	0.570216	GOTERM_BP_ALL	GO:0006897~endocytosis	6	4.91803	0.237488	NM_032541, NM_178641, NM_183257, NM_011430, NM_011083, NM_001290376	76	884	19984	1.78471	1	1	1
Universal CHM	A	12	0.570216	GOTERM_BP_ALL	GO:0030001~metal ion transport	6	4.91803	0.272332	NM_001304542, NM_001304540, NM_183257, NR_130767, NM_001256130, NM_011083, NM_023647, NM_001256131, NM_001256132, NM_001256133, NM_032541, NM_148929, NM_008191	76	933	19984	1.69098	1	1	1
Universal CHM	A	12	0.570216	GOTERM_BP_ALL	GO:0048871~multicellular organismal homeostasis	4	3.27869	0.279185	NM_032541, NM_054046, NM_183257, NM_001281803, NM_008191, NM_001253784, NM_001253783	76	490	19984	2.14651	1	1	1
Universal CHM	A	12	0.570216	GOTERM_BP_ALL	GO:0042592~homeostatic process	11	9.01639	0.287212	NM_001304542, NM_021500, NM_001378999, NM_177338, NM_001304540, NM_183257, NM_001164042, NR_130767, NM_001281803, NM_001253784, NM_001253783, NM_032541, NM_001347627, NM_001357050, NM_010443, NM_001347626, NM_148929, NM_054046, NM_011055, NM_009351, NM_008191	76	2155	19984	1.34219	1	1	1
Universal CHM	A	12	0.570216	GOTERM_BP_ALL	GO:0070838~divalent metal ion transport	4	3.27869	0.288398	NM_032541, NM_183257, NM_001256130, NM_011083, NM_023647, NM_001256131, NM_001256132, NM_001256133	76	499	19984	2.10779	1	1	1
Universal CHM	A	12	0.570216	GOTERM_BP_ALL	GO:0072511~divalent inorganic cation transport	4	3.27869	0.291475	NM_032541, NM_183257, NM_001256130, NM_011083, NM_023647, NM_001256131, NM_001256132, NM_001256133	76	502	19984	2.0952	1	1	1
Universal CHM	A	12	0.570216	GOTERM_BP_ALL	GO:0006811~ion transport	9	7.37705	0.346066	NM_001304542, NM_001304540, NM_183257, NR_130767, NM_001012363, NM_001256130, NM_011083, NM_023647, NM_001256131, NM_001256132, NM_001256133, NM_032541, NM_148929, NM_001102415, NM_001102414, NM_011430, NM_178690, NM_008191	76	1771	19984	1.33627	1	1	1
Universal CHM	A	12	0.570216	GOTERM_BP_ALL	GO:0030100~regulation of endocytosis	3	2.45902	0.365673	NM_032541, NM_183257, NM_001290376	76	340	19984	2.32012	1	1	1
Universal CHM	A	12	0.570216	GOTERM_BP_ALL	GO:0043269~regulation of ion transport	5	4.09836	0.369608	NM_032541, NM_183257, NM_011430, NM_178690, NM_011083	76	819	19984	1.6053	1	1	1
Universal CHM	A	12	0.570216	GOTERM_BP_ALL	GO:0048589~developmental growth	5	4.09836	0.396225	NM_032541, NM_170588, NM_008117, NM_183257, NM_008191, NM_170590	76	850	19984	1.54675	1	1	1
Universal CHM	A	12	0.570216	GOTERM_BP_ALL	GO:0051050~positive regulation of transport	6	4.91803	0.436019	NM_032541, NM_027889, NM_008117, NM_183257, NM_178690, NM_001357393, NM_001290376	76	1152	19984	1.36952	1	1	1
Universal CHM	A	12	0.570216	GOTERM_BP_ALL	GO:1904062~regulation of cation transmembrane transport	3	2.45902	0.452183	NM_032541, NM_183257, NM_011083	76	406	19984	1.94296	1	1	1
Universal CHM	A	12	0.570216	GOTERM_BP_ALL	GO:0006812~cation transport	6	4.91803	0.500192	NM_001304542, NM_001304540, NM_183257, NR_130767, NM_001256130, NM_011083, NM_023647, NM_001256131, NM_001256132, NM_001256133, NM_032541, NM_148929, NM_008191	76	1239	19984	1.27335	1	1	1
Universal CHM	A	12	0.570216	GOTERM_BP_ALL	GO:0098662~inorganic cation transmembrane transport	4	3.27869	0.530798	NM_001304542, NM_032541, NM_148929, NM_001304540, NM_183257, NR_130767, NM_011083	76	742	19984	1.41751	1	1	1
Universal CHM	A	12	0.570216	GOTERM_BP_ALL	GO:0010959~regulation of metal ion transport	3	2.45902	0.535245	NM_032541, NM_183257, NM_011083	76	475	19984	1.66072	1	1	1
Universal CHM	A	12	0.570216	GOTERM_BP_ALL	GO:0098660~inorganic ion transmembrane transport	4	3.27869	0.590033	NM_001304542, NM_032541, NM_148929, NM_001304540, NM_183257, NR_130767, NM_011083	76	809	19984	1.30011	1	1	1
Universal CHM	A	12	0.570216	GOTERM_BP_ALL	GO:0034765~regulation of ion transmembrane transport	3	2.45902	0.59825	NM_032541, NM_183257, NM_011083	76	533	19984	1.48	1	1	1
Universal CHM	A	12	0.570216	GOTERM_BP_ALL	GO:0055085~transmembrane transport	6	4.91803	0.605065	NM_001304542, NM_032541, NM_148929, NM_019875, NM_001102415, NM_001102414, NM_001304540, NM_183257, NR_130767, NM_001012363, NM_011083	76	1391	19984	1.13421	1	1	1
Universal CHM	A	12	0.570216	GOTERM_BP_ALL	GO:0048878~chemical homeostasis	6	4.91803	0.612827	NM_001304542, NM_032541, NM_001357050, NM_010443, NM_148929, NM_001378999, NM_011055, NM_001304540, NM_183257, NR_130767, NM_008191	76	1403	19984	1.12451	1	1	1
Universal CHM	A	12	0.570216	GOTERM_BP_ALL	GO:0034762~regulation of transmembrane transport	3	2.45902	0.615487	NM_032541, NM_183257, NM_011083	76	550	19984	1.43426	1	1	1
Universal CHM	A	12	0.570216	GOTERM_BP_ALL	GO:0055080~cation homeostasis	4	3.27869	0.624702	NM_001304542, NM_032541, NM_001357050, NM_010443, NM_148929, NM_001378999, NM_001304540, NM_183257, NR_130767	76	851	19984	1.23595	1	1	1
Universal CHM	A	12	0.570216	GOTERM_BP_ALL	GO:0098655~cation transmembrane transport	4	3.27869	0.635817	NM_001304542, NM_032541, NM_148929, NM_001304540, NM_183257, NR_130767, NM_011083	76	865	19984	1.21594	1	1	1
Universal CHM	A	12	0.570216	GOTERM_BP_ALL	GO:0098771~inorganic ion homeostasis	4	3.27869	0.635817	NM_001304542, NM_032541, NM_001357050, NM_010443, NM_148929, NM_001378999, NM_001304540, NM_183257, NR_130767	76	865	19984	1.21594	1	1	1
Universal CHM	A	12	0.570216	GOTERM_BP_ALL	GO:0050801~ion homeostasis	4	3.27869	0.694989	NM_001304542, NM_032541, NM_001357050, NM_010443, NM_148929, NM_001378999, NM_001304540, NM_183257, NR_130767	76	945	19984	1.113	1	1	1
Universal CHM	A	12	0.570216	GOTERM_BP_ALL	GO:0055082~cellular chemical homeostasis	4	3.27869	0.701864	NM_001304542, NM_032541, NM_148929, NM_011055, NM_001304540, NM_183257, NR_130767	76	955	19984	1.10135	1	1	1
Universal CHM	A	12	0.570216	GOTERM_BP_ALL	GO:0019725~cellular homeostasis	4	3.27869	0.763774	NM_001304542, NM_032541, NM_148929, NM_011055, NM_001304540, NM_183257, NR_130767	76	1054	19984	0.997903	1	1	1
Universal CHM	A	12	0.570216	GOTERM_BP_ALL	GO:0034220~ion transmembrane transport	4	3.27869	0.763774	NM_001304542, NM_032541, NM_148929, NM_001304540, NM_183257, NR_130767, NM_011083	76	1054	19984	0.997903	1	1	1
Universal CHM	A	12	0.570216	GOTERM_BP_ALL	GO:0030003~cellular cation homeostasis	3	2.45902	0.773307	NM_001304542, NM_032541, NM_148929, NM_001304540, NM_183257, NR_130767	76	743	19984	1.0617	1	1	1
Universal CHM	A	12	0.570216	GOTERM_BP_ALL	GO:0006873~cellular ion homeostasis	3	2.45902	0.784743	NM_001304542, NM_032541, NM_148929, NM_001304540, NM_183257, NR_130767	76	761	19984	1.03659	1	1	1
Universal CHM	A	12	0.570216	GOTERM_BP_ALL	GO:0055065~metal ion homeostasis	3	2.45902	0.785363	NM_032541, NM_001357050, NM_010443, NM_001378999, NM_183257	76	762	19984	1.03523	1	1	1
Universal CHM	A	13	0.534856	GOTERM_BP_ALL	GO:0014013~regulation of gliogenesis	3	2.45902	0.132541	NM_172382, NM_001277231, NM_001357423, NM_007764, NM_001357422, NM_001161823, NM_013594, NM_001357421	76	169	19984	4.6677	1	1	1
Universal CHM	A	13	0.534856	GOTERM_BP_ALL	GO:0042063~gliogenesis	3	2.45902	0.427904	NM_172382, NM_001277231, NM_001357423, NM_007764, NM_001357422, NM_001161823, NM_013594, NM_001357421	76	387	19984	2.03835	1	1	1
Universal CHM	A	13	0.534856	GOTERM_BP_ALL	GO:0007417~central nervous system development	6	4.91803	0.438263	NM_172382, NM_001357423, NM_001357422, NM_001110315, NM_001161823, NM_013594, NM_001294149, NM_001368847, NM_008440, NM_001277231, NM_001024918, NM_007764, NM_178690, NM_001357421	76	1155	19984	1.36596	1	1	1
Universal CHM	A	14	0.526226	GOTERM_BP_ALL	GO:0044248~cellular catabolic process	13	10.6557	0.114351	NM_001277926, NM_001080126, NM_172382, NM_178641, NM_021500, NM_027889, NM_001378999, NM_183257, NM_001243712, NM_001161823, NM_134014, NM_001035226, NM_011083, NM_032541, NR_157137, NM_001357050, NM_010443, NM_178690, NM_026572, NM_008395, NM_001357393	76	2187	19984	1.56302	1	1	1
Universal CHM	A	14	0.526226	GOTERM_BP_ALL	GO:0044710~single-organism metabolic process	19	15.5738	0.277285	NM_001378999, NM_001161823, NM_001012363, NR_137634, NM_001290376, NM_032541, NM_001166391, NM_001357050, NM_001277231, NM_001102415, NM_001102414, NM_026572, NM_148958, NM_172382, NM_178641, NM_021500, NM_183257, NM_001243712, NM_012032, NM_011083, NR_157137, NM_010443, NM_008117, NM_007764, NM_011055, NM_027652, NM_028784, NM_008395, NM_027790	76	4129	19984	1.20998	1	1	1
Universal CHM	A	14	0.526226	GOTERM_BP_ALL	GO:0006950~response to stress	15	12.2951	0.832059	NM_001277926, NM_001080126, NM_172382, NM_178641, NM_153127, NM_001378999, NM_021395, NM_183257, NM_001243712, NM_012032, NM_001161823, NM_011083, NM_001290376, NM_032541, NM_001166391, NM_001357050, NM_010443, NM_026322, NM_028784, NM_008395, NM_027790	76	4526	19984	0.871456	1	1	1
Universal CHM	A	15	0.50452	GOTERM_BP_ALL	GO:0042592~homeostatic process	11	9.01639	0.287212	NM_001304542, NM_021500, NM_001378999, NM_177338, NM_001304540, NM_183257, NM_001164042, NR_130767, NM_001281803, NM_001253784, NM_001253783, NM_032541, NM_001347627, NM_001357050, NM_010443, NM_001347626, NM_148929, NM_054046, NM_011055, NM_009351, NM_008191	76	2155	19984	1.34219	1	1	1
Universal CHM	A	15	0.50452	GOTERM_BP_ALL	GO:0060249~anatomical structure homeostasis	4	3.27869	0.289423	NM_032541, NM_001347627, NM_001347626, NM_054046, NM_177338, NM_001281803, NM_009351, NM_001253784, NM_001253783	76	500	19984	2.10358	1	1	1
Universal CHM	A	15	0.50452	GOTERM_BP_ALL	GO:0032844~regulation of homeostatic process	4	3.27869	0.368726	NM_032541, NM_001347627, NM_001347626, NM_054046, NM_177338, NM_011055, NM_001281803, NM_001253784, NM_001253783	76	577	19984	1.82286	1	1	1
Universal CHM	A	16	0.490124	GOTERM_BP_ALL	GO:1901214~regulation of neuron death	4	3.27869	0.202359	NM_001277926, NM_001080126, NM_008117, NM_021395, NM_011430	76	413	19984	2.54671	1	1	1
Universal CHM	A	16	0.490124	GOTERM_BP_ALL	GO:0070997~neuron death	4	3.27869	0.250757	NM_001277926, NM_001080126, NM_008117, NM_021395, NM_011430	76	462	19984	2.2766	1	1	1
Universal CHM	A	16	0.490124	GOTERM_BP_ALL	GO:1901215~negative regulation of neuron death	3	2.45902	0.27752	NM_008117, NM_021395, NM_011430	76	276	19984	2.85812	1	1	1
Universal CHM	A	16	0.490124	GOTERM_BP_ALL	GO:0009628~response to abiotic stimulus	5	4.09836	0.777742	NM_001277926, NM_001080126, NM_001357050, NM_010443, NM_008117, NM_001378999, NM_021395, NM_001364648, NM_016864	76	1396	19984	0.941789	1	1	1
Universal CHM	A	17	0.464344	GOTERM_BP_ALL	GO:0006650~glycerophospholipid metabolic process	4	3.27869	0.0896839	NM_178641, NM_012032, NM_027652, NM_011083, NR_137634	76	282	19984	3.72975	1	1	1
Universal CHM	A	17	0.464344	GOTERM_BP_ALL	GO:0046486~glycerolipid metabolic process	4	3.27869	0.175843	NM_178641, NM_012032, NM_027652, NM_011083, NR_137634	76	385	19984	2.73192	1	1	1
Universal CHM	A	17	0.464344	GOTERM_BP_ALL	GO:0006644~phospholipid metabolic process	4	3.27869	0.198511	NM_178641, NM_012032, NM_027652, NM_011083, NR_137634	76	409	19984	2.57161	1	1	1
Universal CHM	A	17	0.464344	GOTERM_BP_ALL	GO:0006629~lipid metabolic process	8	6.55738	0.34053	NM_178641, NM_001277231, NM_008117, NM_007764, NM_011055, NM_012032, NM_027652, NM_011083, NR_137634, NM_148958	76	1514	19984	1.38942	1	1	1
Universal CHM	A	17	0.464344	GOTERM_BP_ALL	GO:0019637~organophosphate metabolic process	4	3.27869	0.795039	NM_178641, NM_012032, NM_027652, NM_011083, NR_137634	76	1112	19984	0.945854	1	1	1
Universal CHM	A	17	0.464344	GOTERM_BP_ALL	GO:0044255~cellular lipid metabolic process	4	3.27869	0.800074	NM_178641, NM_012032, NM_027652, NM_011083, NR_137634	76	1122	19984	0.937424	1	1	1
Universal CHM	A	17	0.464344	GOTERM_BP_ALL	GO:0033554~cellular response to stress	7	5.7377	0.828507	NM_178641, NM_021395, NM_001243712, NM_012032, NM_026322, NM_008395, NM_011083, NM_027790	76	2143	19984	0.858904	1	1	1
Universal CHM	A	18	0.458253	GOTERM_BP_ALL	GO:0051640~organelle localization	6	4.91803	0.126834	NM_001357968, NM_001110315, NM_134014, NM_001281803, NM_001253784, NM_001035226, NM_001294149, NM_001253783, NM_001368847, NM_008440, NM_054046, NM_011430, NM_178690	76	708	19984	2.22837	1	1	1
Universal CHM	A	18	0.458253	GOTERM_BP_ALL	GO:0051650~establishment of vesicle localization	4	3.27869	0.156674	NM_001357968, NM_001368847, NM_008440, NM_011430, NM_001110315, NM_178690, NM_001294149	76	364	19984	2.88953	1	1	1
Universal CHM	A	18	0.458253	GOTERM_BP_ALL	GO:0051648~vesicle localization	4	3.27869	0.170298	NM_001357968, NM_001368847, NM_008440, NM_011430, NM_001110315, NM_178690, NM_001294149	76	379	19984	2.77517	1	1	1
Universal CHM	A	18	0.458253	GOTERM_BP_ALL	GO:0051656~establishment of organelle localization	5	4.09836	0.195167	NM_001357968, NM_001368847, NM_008440, NM_011430, NM_001110315, NM_178690, NM_134014, NM_001035226, NM_001294149	76	609	19984	2.15885	1	1	1
Universal CHM	A	18	0.458253	GOTERM_BP_ALL	GO:0071702~organic substance transport	14	11.4754	0.199662	NM_019875, NM_001110315, NM_001164053, NM_134014, NM_001164055, NM_001035226, NM_001012363, NM_001277096, NM_008440, NM_001085495, NM_001102415, NM_001102414, NM_001357393, NM_148958, NM_001357968, NM_027889, NM_001294149, NM_001359085, NM_001368847, NM_008117, NM_011055, NM_011430, NM_178690, NM_001039391, NM_001039390	76	2680	19984	1.37361	1	1	1
Universal CHM	A	18	0.458253	GOTERM_BP_ALL	GO:1902582~single-organism intracellular transport	6	4.91803	0.226405	NM_001357968, NM_001110315, NM_001164053, NM_001164055, NM_001294149, NM_001277096, NM_001359085, NM_001368847, NM_008440, NM_011430, NM_178690, NM_001039391, NM_001039390	76	868	19984	1.81761	1	1	1
Universal CHM	A	18	0.458253	GOTERM_BP_ALL	GO:0060341~regulation of cellular localization	7	5.7377	0.233953	NM_027889, NM_001164053, NM_134014, NM_001164055, NM_001035226, NM_001277096, NM_001277231, NM_007764, NM_011055, NM_011430, NM_178690, NM_001357393, NM_001039391, NM_001039390	76	1105	19984	1.66573	1	1	1
Universal CHM	A	18	0.458253	GOTERM_BP_ALL	GO:0045184~establishment of protein localization	10	8.19672	0.296966	NM_001357968, NM_027889, NM_019875, NM_001110315, NM_001164053, NM_134014, NM_001164055, NM_001035226, NM_001294149, NM_001277096, NM_001368847, NM_008440, NM_001085495, NM_011055, NM_011430, NM_178690, NM_001357393, NM_001039391, NM_001039390	76	1929	19984	1.36313	1	1	1
Universal CHM	A	18	0.458253	GOTERM_BP_ALL	GO:0071705~nitrogen compound transport	11	9.01639	0.324304	NM_001357968, NM_027889, NM_019875, NM_001110315, NM_001164053, NM_134014, NM_001164055, NM_001035226, NM_001012363, NM_001294149, NM_001277096, NM_001368847, NM_008440, NM_001085495, NM_001102415, NM_011055, NM_001102414, NM_011430, NM_178690, NM_001357393, NM_001039391, NM_001039390	76	2229	19984	1.29763	1	1	1
Universal CHM	A	18	0.458253	GOTERM_BP_ALL	GO:0046907~intracellular transport	9	7.37705	0.333362	NM_001357968, NM_027889, NM_021395, NM_001110315, NM_001164053, NM_134014, NM_001164055, NM_001035226, NM_001294149, NM_001277096, NM_001359085, NM_001368847, NM_008440, NM_011430, NM_178690, NM_001357393, NM_001039391, NM_001039390	76	1749	19984	1.35307	1	1	1
Universal CHM	A	18	0.458253	GOTERM_BP_ALL	GO:0032386~regulation of intracellular transport	4	3.27869	0.353296	NM_001277096, NM_027889, NM_001164053, NM_178690, NM_134014, NM_001164055, NM_001035226, NM_001357393, NM_001039391, NM_001039390	76	562	19984	1.87151	1	1	1
Universal CHM	A	18	0.458253	GOTERM_BP_ALL	GO:0051649~establishment of localization in cell	11	9.01639	0.356727	NM_001357968, NM_027889, NM_021395, NM_001110315, NM_001164053, NM_134014, NM_001164055, NM_001035226, NM_001294149, NM_001277096, NM_032541, NM_001359085, NM_001368847, NM_008440, NM_011055, NM_011430, NM_178690, NM_001357393, NM_001039391, NM_001039390	76	2292	19984	1.26196	1	1	1
Universal CHM	A	18	0.458253	GOTERM_BP_ALL	GO:0015031~protein transport	9	7.37705	0.363511	NM_001357968, NM_027889, NM_019875, NM_001110315, NM_001164053, NM_134014, NM_001164055, NM_001035226, NM_001294149, NM_001277096, NM_001368847, NM_008440, NM_001085495, NM_011055, NM_011430, NM_001357393, NM_001039391, NM_001039390	76	1801	19984	1.31401	1	1	1
Universal CHM	A	18	0.458253	GOTERM_BP_ALL	GO:0051641~cellular localization	14	11.4754	0.394499	NM_001379204, NM_021395, NM_001110315, NM_001164053, NM_134014, NM_001253784, NM_001164055, NM_001374714, NM_001035226, NM_001253783, NM_001277096, NM_032541, NM_001277231, NM_008440, NM_001357393, NM_001379201, NM_001357968, NM_027889, NM_001281803, NM_001294149, NM_001359085, NM_054046, NM_001368847, NM_007764, NM_011055, NM_011430, NM_178690, NM_001039391, NM_001039390	76	3135	19984	1.17425	1	1	1
Universal CHM	A	18	0.458253	GOTERM_BP_ALL	GO:0015833~peptide transport	9	7.37705	0.399273	NM_001357968, NM_027889, NM_019875, NM_001110315, NM_001164053, NM_134014, NM_001164055, NM_001035226, NM_001294149, NM_001277096, NM_001368847, NM_008440, NM_001085495, NM_011055, NM_011430, NM_001357393, NM_001039391, NM_001039390	76	1862	19984	1.27096	1	1	1
Universal CHM	A	18	0.458253	GOTERM_BP_ALL	GO:0033036~macromolecule localization	14	11.4754	0.400563	NM_001379204, NM_019875, NM_001110315, NM_001164053, NM_134014, NM_001164055, NM_001374714, NM_001035226, NM_001277096, NM_001277231, NM_008440, NM_001085495, NM_001357393, NM_001379201, NM_148958, NM_001357968, NM_027889, NM_001294149, NM_001359085, NM_001368847, NM_007764, NM_011055, NM_011430, NM_178690, NM_001039391, NM_001039390	76	3148	19984	1.1694	1	1	1
Universal CHM	A	18	0.458253	GOTERM_BP_ALL	GO:1902580~single-organism cellular localization	6	4.91803	0.418008	NM_001357968, NM_001110315, NM_001164053, NM_001164055, NM_001294149, NM_001277096, NM_001359085, NM_001368847, NM_008440, NM_011430, NM_178690, NM_001039391, NM_001039390	76	1128	19984	1.39866	1	1	1
Universal CHM	A	18	0.458253	GOTERM_BP_ALL	GO:0042886~amide transport	9	7.37705	0.419284	NM_001357968, NM_027889, NM_019875, NM_001110315, NM_001164053, NM_134014, NM_001164055, NM_001035226, NM_001294149, NM_001277096, NM_001368847, NM_008440, NM_001085495, NM_011055, NM_011430, NM_001357393, NM_001039391, NM_001039390	76	1896	19984	1.24817	1	1	1
Universal CHM	A	18	0.458253	GOTERM_BP_ALL	GO:0008104~protein localization	12	9.83607	0.448296	NM_001379204, NM_001357968, NM_027889, NM_019875, NM_001110315, NM_001164053, NM_134014, NM_001164055, NM_001374714, NM_001035226, NM_001294149, NM_001277096, NM_001368847, NM_008440, NM_001277231, NM_001085495, NM_007764, NM_011055, NM_011430, NM_178690, NM_001357393, NM_001039391, NM_001379201, NM_001039390	76	2727	19984	1.15708	1	1	1
Universal CHM	A	18	0.458253	GOTERM_BP_ALL	GO:0006886~intracellular protein transport	5	4.09836	0.552543	NM_001357968, NM_027889, NM_001110315, NM_001164053, NM_134014, NM_001164055, NM_001035226, NM_001294149, NM_001277096, NM_001368847, NM_008440, NM_001357393, NM_001039391, NM_001039390	76	1040	19984	1.26417	1	1	1
Universal CHM	A	18	0.458253	GOTERM_BP_ALL	GO:0034613~cellular protein localization	8	6.55738	0.620391	NM_001379204, NM_001357968, NM_027889, NM_001110315, NM_001164053, NM_134014, NM_001164055, NM_001374714, NM_001035226, NM_001294149, NM_001277096, NM_001368847, NM_008440, NM_001277231, NM_007764, NM_178690, NM_001357393, NM_001039391, NM_001379201, NM_001039390	76	1975	19984	1.0651	1	1	1
Universal CHM	A	18	0.458253	GOTERM_BP_ALL	GO:0070727~cellular macromolecule localization	8	6.55738	0.62694	NM_001379204, NM_001357968, NM_027889, NM_001110315, NM_001164053, NM_134014, NM_001164055, NM_001374714, NM_001035226, NM_001294149, NM_001277096, NM_001368847, NM_008440, NM_001277231, NM_007764, NM_178690, NM_001357393, NM_001039391, NM_001379201, NM_001039390	76	1987	19984	1.05867	1	1	1
Universal CHM	A	18	0.458253	GOTERM_BP_ALL	GO:0033043~regulation of organelle organization	6	4.91803	0.667063	NM_001379204, NM_172382, NM_027889, NM_177338, NM_001161823, NM_134014, NM_001374714, NM_001035226, NM_001347627, NM_001347626, NM_178690, NM_001357393, NM_001379201	76	1491	19984	1.05814	1	1	1
Universal CHM	A	18	0.458253	GOTERM_BP_ALL	GO:1903827~regulation of cellular protein localization	3	2.45902	0.685744	NM_001277096, NM_001277231, NM_007764, NM_001164053, NM_134014, NM_001164055, NM_001035226, NM_001039391, NM_001039390	76	626	19984	1.26013	1	1	1
Universal CHM	A	18	0.458253	GOTERM_BP_ALL	GO:0033365~protein localization to organelle	4	3.27869	0.698441	NM_001277096, NM_001379204, NM_001164053, NM_178690, NM_134014, NM_001164055, NM_001374714, NM_001035226, NM_001039391, NM_001379201, NM_001039390	76	950	19984	1.10715	1	1	1
Universal CHM	A	19	0.402931	GOTERM_BP_ALL	GO:0051961~negative regulation of nervous system development	4	3.27869	0.178635	NM_172382, NM_178641, NM_001024918, NM_001357423, NM_001357422, NM_001161823, NM_013594, NM_001357421	76	388	19984	2.7108	1	1	1
Universal CHM	A	19	0.402931	GOTERM_BP_ALL	GO:0051093~negative regulation of developmental process	7	5.7377	0.344968	NM_001037294, NM_172382, NM_178641, NM_153127, NM_001024918, NM_001357423, NM_001357422, NM_011055, NM_001161823, NM_013594, NM_001357421	76	1275	19984	1.44363	1	1	1
Universal CHM	A	19	0.402931	GOTERM_BP_ALL	GO:0050768~negative regulation of neurogenesis	3	2.45902	0.388505	NM_172382, NM_178641, NM_001357423, NM_001357422, NM_001161823, NM_013594, NM_001357421	76	357	19984	2.20964	1	1	1
Universal CHM	A	19	0.402931	GOTERM_BP_ALL	GO:0010721~negative regulation of cell development	3	2.45902	0.460984	NM_172382, NM_178641, NM_001357423, NM_001357422, NM_001161823, NM_013594, NM_001357421	76	413	19984	1.91003	1	1	1
Universal CHM	A	19	0.402931	GOTERM_BP_ALL	GO:0045596~negative regulation of cell differentiation	3	2.45902	0.876032	NM_172382, NM_178641, NM_001357423, NM_001357422, NM_001161823, NM_013594, NM_001357421	76	946	19984	0.833871	1	1	1
Universal CHM	A	20	0.372882	GOTERM_BP_ALL	GO:0048639~positive regulation of developmental growth	3	2.45902	0.205448	NM_032541, NM_008117, NM_183257	76	224	19984	3.52162	1	1	1
Universal CHM	A	20	0.372882	GOTERM_BP_ALL	GO:0045927~positive regulation of growth	3	2.45902	0.353459	NM_032541, NM_008117, NM_183257	76	331	19984	2.38321	1	1	1
Universal CHM	A	20	0.372882	GOTERM_BP_ALL	GO:0051247~positive regulation of protein metabolic process	9	7.37705	0.38928	NM_001277926, NM_001080126, NM_001379204, NM_027889, NM_183257, NM_001243712, NM_001374714, NM_032541, NM_001277231, NM_008117, NM_007764, NM_178690, NM_001357393, NM_008395, NM_001379201	76	1845	19984	1.28267	1	1	1
Universal CHM	A	20	0.372882	GOTERM_BP_ALL	GO:0048589~developmental growth	5	4.09836	0.396225	NM_032541, NM_170588, NM_008117, NM_183257, NM_008191, NM_170590	76	850	19984	1.54675	1	1	1
Universal CHM	A	20	0.372882	GOTERM_BP_ALL	GO:0040007~growth	6	4.91803	0.404451	NM_032541, NM_001277231, NM_170588, NM_008117, NM_007764, NM_183257, NM_008191, NM_170590	76	1110	19984	1.42134	1	1	1
Universal CHM	A	20	0.372882	GOTERM_BP_ALL	GO:0051050~positive regulation of transport	6	4.91803	0.436019	NM_032541, NM_027889, NM_008117, NM_183257, NM_178690, NM_001357393, NM_001290376	76	1152	19984	1.36952	1	1	1
Universal CHM	A	20	0.372882	GOTERM_BP_ALL	GO:0048638~regulation of developmental growth	3	2.45902	0.469705	NM_032541, NM_008117, NM_183257	76	420	19984	1.8782	1	1	1
Universal CHM	A	20	0.372882	GOTERM_BP_ALL	GO:0032270~positive regulation of cellular protein metabolic process	8	6.55738	0.488945	NM_001277926, NM_001080126, NM_001379204, NM_027889, NM_183257, NM_001374714, NM_032541, NM_001277231, NM_008117, NM_007764, NM_178690, NM_001357393, NM_001379201	76	1751	19984	1.20136	1	1	1
Universal CHM	A	20	0.372882	GOTERM_BP_ALL	GO:0001558~regulation of cell growth	3	2.45902	0.535245	NM_032541, NM_001277231, NM_007764, NM_183257	76	475	19984	1.66072	1	1	1
Universal CHM	A	20	0.372882	GOTERM_BP_ALL	GO:0040008~regulation of growth	4	3.27869	0.548064	NM_032541, NM_001277231, NM_008117, NM_007764, NM_183257	76	761	19984	1.38211	1	1	1
Universal CHM	A	20	0.372882	GOTERM_BP_ALL	GO:0031401~positive regulation of protein modification process	6	4.91803	0.594585	NM_001379204, NM_032541, NM_001277231, NM_008117, NM_007764, NM_183257, NM_178690, NM_001374714, NM_001379201	76	1375	19984	1.14741	1	1	1
Universal CHM	A	21	0.335431	GOTERM_BP_ALL	GO:0006887~exocytosis	4	3.27869	0.210107	NM_027889, NM_001085495, NM_178690, NM_001357393, NM_011083	76	421	19984	2.49831	1	1	1
Universal CHM	A	21	0.335431	GOTERM_BP_ALL	GO:0060341~regulation of cellular localization	7	5.7377	0.233953	NM_027889, NM_001164053, NM_134014, NM_001164055, NM_001035226, NM_001277096, NM_001277231, NM_007764, NM_011055, NM_011430, NM_178690, NM_001357393, NM_001039391, NM_001039390	76	1105	19984	1.66573	1	1	1
Universal CHM	A	21	0.335431	GOTERM_BP_ALL	GO:0046903~secretion	7	5.7377	0.280356	NM_027889, NM_001085495, NM_011055, NM_011430, NM_178690, NM_008191, NM_001357393, NM_011083	76	1178	19984	1.56251	1	1	1
Universal CHM	A	21	0.335431	GOTERM_BP_ALL	GO:0032940~secretion by cell	6	4.91803	0.310471	NM_027889, NM_001085495, NM_011055, NM_011430, NM_178690, NM_001357393, NM_011083	76	985	19984	1.60171	1	1	1
Universal CHM	A	21	0.335431	GOTERM_BP_ALL	GO:1903530~regulation of secretion by cell	3	2.45902	0.775248	NM_011055, NM_011430, NM_178690	76	746	19984	1.05743	1	1	1
Universal CHM	A	21	0.335431	GOTERM_BP_ALL	GO:0010256~endomembrane system organization	3	2.45902	0.780356	NM_027889, NM_001085495, NM_178690, NM_001357393	76	754	19984	1.04621	1	1	1
Universal CHM	A	21	0.335431	GOTERM_BP_ALL	GO:0051046~regulation of secretion	3	2.45902	0.833232	NM_011055, NM_011430, NM_178690	76	848	19984	0.930238	1	1	1
Universal CHM	A	21	0.335431	GOTERM_BP_ALL	GO:0007267~cell-cell signaling	4	3.27869	0.961066	NM_001037294, NM_011055, NM_011430, NM_178690	76	1712	19984	0.614363	1	1	1
Universal CHM	A	22	0.323353	GOTERM_BP_ALL	GO:0048588~developmental cell growth	3	2.45902	0.280304	NM_032541, NM_170588, NM_183257, NM_170590	76	278	19984	2.83756	1	1	1
Universal CHM	A	22	0.323353	GOTERM_BP_ALL	GO:0048589~developmental growth	5	4.09836	0.396225	NM_032541, NM_170588, NM_008117, NM_183257, NM_008191, NM_170590	76	850	19984	1.54675	1	1	1
Universal CHM	A	22	0.323353	GOTERM_BP_ALL	GO:0040007~growth	6	4.91803	0.404451	NM_032541, NM_001277231, NM_170588, NM_008117, NM_007764, NM_183257, NM_008191, NM_170590	76	1110	19984	1.42134	1	1	1
Universal CHM	A	22	0.323353	GOTERM_BP_ALL	GO:0010038~response to metal ion	3	2.45902	0.48202	NM_032541, NM_170588, NM_183257, NM_170590	76	430	19984	1.83452	1	1	1
Universal CHM	A	22	0.323353	GOTERM_BP_ALL	GO:0016049~cell growth	3	2.45902	0.579389	NM_032541, NM_170588, NM_183257, NM_170590	76	515	19984	1.53173	1	1	1
Universal CHM	A	22	0.323353	GOTERM_BP_ALL	GO:0044092~negative regulation of molecular function	5	4.09836	0.581397	NM_001277096, NM_032541, NM_170588, NM_183257, NM_001164053, NM_001243712, NM_001164055, NM_008395, NM_170590, NM_001039391, NM_001039390	76	1078	19984	1.21961	1	1	1
Universal CHM	A	22	0.323353	GOTERM_BP_ALL	GO:0010035~response to inorganic substance	3	2.45902	0.747451	NM_032541, NM_170588, NM_183257, NM_170590	76	705	19984	1.11892	1	1	1
Universal CHM	A	23	0.319198	GOTERM_BP_ALL	GO:0030900~forebrain development	4	3.27869	0.28123	NM_001368847, NM_008440, NM_001277231, NM_001024918, NM_007764, NM_001110315, NM_178690, NM_001294149	76	492	19984	2.13778	1	1	1
Universal CHM	A	23	0.319198	GOTERM_BP_ALL	GO:0007417~central nervous system development	6	4.91803	0.438263	NM_172382, NM_001357423, NM_001357422, NM_001110315, NM_001161823, NM_013594, NM_001294149, NM_001368847, NM_008440, NM_001277231, NM_001024918, NM_007764, NM_178690, NM_001357421	76	1155	19984	1.36596	1	1	1
Universal CHM	A	23	0.319198	GOTERM_BP_ALL	GO:0007420~brain development	4	3.27869	0.632664	NM_001368847, NM_008440, NM_001277231, NM_001024918, NM_007764, NM_001110315, NM_178690, NM_001294149	76	861	19984	1.22159	1	1	1
Universal CHM	A	23	0.319198	GOTERM_BP_ALL	GO:0060322~head development	4	3.27869	0.678016	NM_001368847, NM_008440, NM_001277231, NM_001024918, NM_007764, NM_001110315, NM_178690, NM_001294149	76	921	19984	1.14201	1	1	1
Universal CHM	A	24	0.277185	GOTERM_BP_ALL	GO:0007017~microtubule-based process	6	4.91803	0.236791	NM_001357968, NM_001368847, NM_008440, NM_001370940, NM_001110315, NM_134014, NM_001014974, NM_001035226, NM_001294149, NM_001081091	76	883	19984	1.78673	1	1	1
Universal CHM	A	24	0.277185	GOTERM_BP_ALL	GO:0000226~microtubule cytoskeleton organization	4	3.27869	0.445623	NM_001370940, NM_134014, NM_001014974, NM_001035226, NM_001081091	76	653	19984	1.6107	1	1	1
Universal CHM	A	24	0.277185	GOTERM_BP_ALL	GO:0007010~cytoskeleton organization	7	5.7377	0.510665	NM_021500, NM_028901, NM_001370940, NM_134014, NM_001014974, NM_020606, NM_001035226, NM_001081091	76	1520	19984	1.21094	1	1	1
Universal CHM	A	24	0.277185	GOTERM_BP_ALL	GO:0022402~cell cycle process	4	3.27869	0.841781	NM_001370940, NM_029797, NM_134014, NM_001035226, NM_001081091	76	1214	19984	0.866383	1	1	1
Universal CHM	A	24	0.277185	GOTERM_BP_ALL	GO:0007049~cell cycle	5	4.09836	0.906579	NM_021500, NM_001370940, NM_029797, NM_134014, NM_001035226, NM_001081091	76	1762	19984	0.746162	1	1	1
Universal CHM	A	25	0.27661	GOTERM_BP_ALL	GO:0031400~negative regulation of protein modification process	5	4.09836	0.220148	NM_001277096, NM_172382, NM_178641, NM_001277231, NM_007764, NM_001164053, NM_001243712, NM_001161823, NM_001164055, NM_008395, NM_001039391, NM_001039390	76	641	19984	2.05107	1	1	1
Universal CHM	A	25	0.27661	GOTERM_BP_ALL	GO:0001933~negative regulation of protein phosphorylation	4	3.27869	0.240717	NM_001277096, NM_178641, NM_001277231, NM_007764, NM_001164053, NM_001243712, NM_001164055, NM_008395, NM_001039391, NM_001039390	76	452	19984	2.32697	1	1	1
Universal CHM	A	25	0.27661	GOTERM_BP_ALL	GO:0042326~negative regulation of phosphorylation	4	3.27869	0.293528	NM_001277096, NM_178641, NM_001277231, NM_007764, NM_001164053, NM_001243712, NM_001164055, NM_008395, NM_001039391, NM_001039390	76	504	19984	2.08688	1	1	1
Universal CHM	A	25	0.27661	GOTERM_BP_ALL	GO:0031399~regulation of protein modification process	10	8.19672	0.34575	NM_001379204, NM_172382, NM_178641, NM_183257, NM_001164053, NM_001243712, NM_001161823, NM_001164055, NM_001374714, NM_001277096, NM_032541, NM_001277231, NM_008117, NM_007764, NM_178690, NM_008395, NM_001039391, NM_001379201, NM_001039390	76	2020	19984	1.30172	1	1	1
Universal CHM	A	25	0.27661	GOTERM_BP_ALL	GO:0010563~negative regulation of phosphorus metabolic process	4	3.27869	0.373857	NM_001277096, NM_178641, NM_001277231, NM_007764, NM_001164053, NM_001243712, NM_001164055, NM_008395, NM_001039391, NM_001039390	76	582	19984	1.8072	1	1	1
Universal CHM	A	25	0.27661	GOTERM_BP_ALL	GO:0045936~negative regulation of phosphate metabolic process	4	3.27869	0.373857	NM_001277096, NM_178641, NM_001277231, NM_007764, NM_001164053, NM_001243712, NM_001164055, NM_008395, NM_001039391, NM_001039390	76	582	19984	1.8072	1	1	1
Universal CHM	A	25	0.27661	GOTERM_BP_ALL	GO:0051246~regulation of protein metabolic process	14	11.4754	0.383799	NM_001379204, NM_001164053, NM_001161823, NM_134014, NM_001164055, NM_001374714, NM_001035226, NM_001277096, NM_032541, NM_001277231, NM_001024918, NM_001357393, NM_001379201, NM_001277926, NM_001080126, NM_172382, NM_178641, NM_027889, NM_183257, NM_001243712, NM_008117, NM_007764, NM_178690, NM_008395, NM_001039391, NM_001039390	76	3112	19984	1.18293	1	1	1
Universal CHM	A	25	0.27661	GOTERM_BP_ALL	GO:0032268~regulation of cellular protein metabolic process	13	10.6557	0.414141	NM_001379204, NM_001164053, NM_001161823, NM_134014, NM_001164055, NM_001374714, NM_001035226, NM_001277096, NM_032541, NM_001277231, NM_001357393, NM_001379201, NM_001277926, NM_001080126, NM_172382, NM_178641, NM_027889, NM_183257, NM_001243712, NM_008117, NM_007764, NM_178690, NM_008395, NM_001039391, NM_001039390	76	2918	19984	1.17146	1	1	1
Universal CHM	A	25	0.27661	GOTERM_BP_ALL	GO:0006468~protein phosphorylation	9	7.37705	0.486045	NM_178641, NM_023663, NM_001164053, NM_001164042, NM_001243712, NM_001164055, NM_001290376, NM_001277096, NM_001037294, NM_001277231, NM_008117, NM_007764, NM_008395, NM_001039391, NM_001039390	76	2010	19984	1.17738	1	1	1
Universal CHM	A	25	0.27661	GOTERM_BP_ALL	GO:0016310~phosphorylation	10	8.19672	0.554616	NM_178641, NM_023663, NM_001164053, NM_001164042, NM_001243712, NM_001164055, NM_011083, NM_001290376, NM_001277096, NM_001037294, NM_001277231, NM_008117, NM_007764, NM_008395, NM_001039391, NM_001039390	76	2401	19984	1.09516	1	1	1
Universal CHM	A	25	0.27661	GOTERM_BP_ALL	GO:0032269~negative regulation of cellular protein metabolic process	5	4.09836	0.682611	NM_001277096, NM_172382, NM_178641, NM_001277231, NM_007764, NM_001164053, NM_001243712, NM_001161823, NM_001164055, NM_008395, NM_001039391, NM_001039390	76	1225	19984	1.07325	1	1	1
Universal CHM	A	25	0.27661	GOTERM_BP_ALL	GO:0006796~phosphate-containing compound metabolic process	12	9.83607	0.691079	NM_178641, NM_023663, NM_001164053, NM_001164042, NM_001243712, NM_012032, NM_001164055, NM_011083, NR_137634, NM_001290376, NM_001277096, NM_001037294, NM_001277231, NM_008117, NM_007764, NM_027652, NM_008395, NM_001039391, NM_001039390	76	3244	19984	0.972678	1	1	1
Universal CHM	A	25	0.27661	GOTERM_BP_ALL	GO:0010605~negative regulation of macromolecule metabolic process	11	9.01639	0.715486	NM_001164053, NM_001161823, NM_134014, NM_013594, NM_001164055, NM_001035226, NM_001277096, NM_032541, NM_001277231, NM_170588, NM_172382, NM_178641, NM_001357423, NM_001357422, NM_177338, NM_001164042, NM_001243712, NM_001347627, NM_001347626, NM_007764, NM_001357421, NM_008395, NM_170590, NM_001039391, NM_001039390	76	3022	19984	0.957121	1	1	1
Universal CHM	A	25	0.27661	GOTERM_BP_ALL	GO:0051248~negative regulation of protein metabolic process	5	4.09836	0.72396	NM_001277096, NM_172382, NM_178641, NM_001277231, NM_007764, NM_001164053, NM_001243712, NM_001161823, NM_001164055, NM_008395, NM_001039391, NM_001039390	76	1294	19984	1.01603	1	1	1
Universal CHM	A	25	0.27661	GOTERM_BP_ALL	GO:0006793~phosphorus metabolic process	12	9.83607	0.724352	NM_178641, NM_023663, NM_001164053, NM_001164042, NM_001243712, NM_012032, NM_001164055, NM_011083, NR_137634, NM_001290376, NM_001277096, NM_001037294, NM_001277231, NM_008117, NM_007764, NM_027652, NM_008395, NM_001039391, NM_001039390	76	3328	19984	0.948128	1	1	1
Universal CHM	A	25	0.27661	GOTERM_BP_ALL	GO:0031324~negative regulation of cellular metabolic process	10	8.19672	0.782936	NM_172382, NM_178641, NM_021500, NM_177338, NM_001164053, NM_001164042, NM_001243712, NM_001161823, NM_134014, NM_001164055, NM_001035226, NM_001277096, NM_032541, NM_001347627, NM_001347626, NM_001277231, NM_007764, NM_008395, NM_001039391, NM_001039390	76	2912	19984	0.902979	1	1	1
Universal CHM	A	25	0.27661	GOTERM_BP_ALL	GO:0001932~regulation of protein phosphorylation	5	4.09836	0.846818	NM_001277096, NM_178641, NM_001277231, NM_008117, NM_007764, NM_001164053, NM_001243712, NM_001164055, NM_008395, NM_001039391, NM_001039390	76	1560	19984	0.84278	1	1	1
Universal CHM	A	25	0.27661	GOTERM_BP_ALL	GO:0042325~regulation of phosphorylation	5	4.09836	0.892721	NM_001277096, NM_178641, NM_001277231, NM_008117, NM_007764, NM_001164053, NM_001243712, NM_001164055, NM_008395, NM_001039391, NM_001039390	76	1707	19984	0.770203	1	1	1
Universal CHM	A	25	0.27661	GOTERM_BP_ALL	GO:0019220~regulation of phosphate metabolic process	5	4.09836	0.932427	NM_001277096, NM_178641, NM_001277231, NM_008117, NM_007764, NM_001164053, NM_001243712, NM_001164055, NM_008395, NM_001039391, NM_001039390	76	1887	19984	0.696734	1	1	1
Universal CHM	A	25	0.27661	GOTERM_BP_ALL	GO:0051174~regulation of phosphorus metabolic process	5	4.09836	0.933315	NM_001277096, NM_178641, NM_001277231, NM_008117, NM_007764, NM_001164053, NM_001243712, NM_001164055, NM_008395, NM_001039391, NM_001039390	76	1892	19984	0.694893	1	1	1
Universal CHM	A	26	0.262325	GOTERM_BP_ALL	GO:0051239~regulation of multicellular organismal process	23	18.8525	0.0122645	NM_001110315, NM_013594, NM_001161823, NM_001253784, NM_001253783, NM_001290376, NM_032541, NM_001277231, NM_008440, NM_170588, NM_001024918, NM_001085495, NM_001359013, NM_001277926, NM_001080126, NM_172382, NM_178641, NM_001357968, NM_153127, NM_001357423, NM_001357422, NM_183257, NM_001164042, NM_001243712, NM_001281803, NM_011083, NM_001294149, NM_001037294, NM_054046, NM_001368847, NM_008117…	76	3632	19984	1.66514	1	1	1
Universal CHM	A	26	0.262325	GOTERM_BP_ALL	GO:0045597~positive regulation of cell differentiation	11	9.01639	0.0175031	NM_001277926, NM_001080126, NM_172382, NM_001357968, NM_183257, NM_001164042, NM_001161823, NM_001290376, NM_032541, NM_001277231, NM_170588, NM_008117, NM_007764, NM_001364648, NM_016864, NM_170590	76	1244	19984	2.3251	1	1	1
Universal CHM	A	26	0.262325	GOTERM_BP_ALL	GO:0051130~positive regulation of cellular component organization	10	8.19672	0.146033	NM_001379204, NM_001357968, NM_177338, NM_183257, NM_001281803, NM_001253784, NM_001374714, NM_001253783, NM_001290376, NM_032541, NM_001347627, NM_001347626, NM_001277231, NM_054046, NM_007764, NM_178690, NM_001364648, NM_016864, NM_001379201	76	1605	19984	1.6383	1	1	1
Universal CHM	A	26	0.262325	GOTERM_BP_ALL	GO:0006464~cellular protein modification process	20	16.3934	0.146414	NM_001290376, NM_001277231, NM_001256107, NM_145124, NM_001256108, NM_026572, NM_001357393, NM_001355541, NM_001355542, NM_183257, NM_023663, NM_001243712, NM_001037294, NR_157137, NM_007764, NM_001039391, NM_001039390, NM_001379204, NM_001379125, NM_001369161, NM_001369166, NM_001164053, NM_001369167, NM_001161823, NM_001369168, NM_001164055, NM_001374714, NM_001369162, NM_001369163, NM_00136916…	76	3962	19984	1.32735	1	1	1
Universal CHM	A	26	0.262325	GOTERM_BP_ALL	GO:0036211~protein modification process	20	16.3934	0.146931	NM_001290376, NM_001277231, NM_001256107, NM_145124, NM_001256108, NM_026572, NM_001357393, NM_001355541, NM_001355542, NM_183257, NM_023663, NM_001243712, NM_001037294, NR_157137, NM_007764, NM_001039391, NM_001039390, NM_001379204, NM_001379125, NM_001369161, NM_001369166, NM_001164053, NM_001369167, NM_001161823, NM_001369168, NM_001164055, NM_001374714, NM_001369162, NM_001369163, NM_00136916…	76	3964	19984	1.32668	1	1	1
Universal CHM	A	26	0.262325	GOTERM_BP_ALL	GO:0051128~regulation of cellular component organization	16	13.1148	0.160375	NM_001379204, NM_001110315, NM_001161823, NM_134014, NM_001253784, NM_020606, NM_001374714, NM_001035226, NM_001253783, NM_001290376, NM_032541, NM_001277231, NM_008440, NM_001357393, NM_001379201, NM_172382, NM_178641, NM_001357968, NM_027889, NM_177338, NM_183257, NM_001281803, NM_001294149, NM_001347627, NM_001347626, NM_054046, NM_001368847, NM_007764, NM_178690, NM_001364648, NM_016864	76	3044	19984	1.38211	1	1	1
Universal CHM	A	26	0.262325	GOTERM_BP_ALL	GO:0002262~myeloid cell homeostasis	3	2.45902	0.179649	NM_032541, NM_021500, NM_001164042	76	205	19984	3.84801	1	1	1
Universal CHM	A	26	0.262325	GOTERM_BP_ALL	GO:0008152~metabolic process	51	41.8033	0.19927	NM_001374212, NM_001374213, NM_001254951, NM_001035226, NM_001290376, NM_001364014, NM_001256107, NM_001256108, NM_009351, NM_001357393, NM_148958, NM_001355541, NM_177338, NM_001355542, NM_025323, NM_023663, NM_001243712, NM_007799, NM_010443, NM_170598, NM_001364648, NM_023154, NM_170590, NM_001039391, NM_001039390, NM_001379204, NM_001378999, NM_001164053, NM_013594, NM_001164055, NM_001374714…	76	12239	19984	1.0957	1	1	1
Universal CHM	A	26	0.262325	GOTERM_BP_ALL	GO:0043412~macromolecule modification	20	16.3934	0.199328	NM_001290376, NM_001277231, NM_001256107, NM_145124, NM_001256108, NM_026572, NM_001357393, NM_001355541, NM_001355542, NM_183257, NM_023663, NM_001243712, NM_001037294, NR_157137, NM_007764, NM_001039391, NM_001039390, NM_001379204, NM_001379125, NM_001369161, NM_001369166, NM_001164053, NM_001369167, NM_001161823, NM_001369168, NM_001164055, NM_001374714, NM_001369162, NM_001369163, NM_00136916…	76	4149	19984	1.26752	1	1	1
Universal CHM	A	26	0.262325	GOTERM_BP_ALL	GO:0071704~organic substance metabolic process	49	40.1639	0.241975	NM_001374212, NM_001374213, NM_001254951, NM_001035226, NM_001290376, NM_001364014, NM_001256107, NM_001256108, NM_009351, NM_001357393, NM_148958, NM_001355541, NM_177338, NM_001355542, NM_025323, NM_023663, NM_001243712, NM_007799, NM_010443, NM_170598, NM_001364648, NM_023154, NM_170590, NM_001039391, NM_001039390, NM_001379204, NM_001378999, NM_001164053, NM_013594, NM_001164055, NM_001374714…	76	11860	19984	1.08638	1	1	1
Universal CHM	A	26	0.262325	GOTERM_BP_ALL	GO:0019538~protein metabolic process	27	22.1311	0.266105	NM_001035226, NM_001290376, NM_001277231, NM_001256107, NM_145124, NM_001256108, NM_026572, NM_001357393, NM_001080126, NM_001355541, NM_001355542, NM_183257, NM_023663, NM_001243712, NM_007799, NM_001037294, NR_157137, NM_007764, NM_170590, NM_001039391, NM_001039390, NM_001379204, NM_001379125, NM_001369161, NM_001164053, NM_001369166, NM_001161823, NM_134014, NM_001369167, NM_001164055, NM_001…	76	6141	19984	1.15609	1	1	1
Universal CHM	A	26	0.262325	GOTERM_BP_ALL	GO:0010467~gene expression	26	21.3115	0.315673	NM_001374212, NM_001374213, NM_153398, NM_001254951, NM_001035226, NM_001290376, NM_177806, NM_001277230, NM_001277231, NM_001080126, NM_001277229, NM_177338, NM_023663, NM_025323, NM_001243712, NM_007799, NM_007764, NM_170598, NM_001364648, NM_016864, NM_170590, NM_001039391, NM_001039390, NM_001379204, NM_001164053, NM_001161823, NM_134014, NM_013594, NM_001164055, NM_001374714, NM_153414, NM_0…	76	6034	19984	1.13302	1	1	1
Universal CHM	A	26	0.262325	GOTERM_BP_ALL	GO:0048583~regulation of response to stimulus	20	16.3934	0.316408	NM_021395, NM_001290376, NM_032541, NM_001277231, NM_170588, NM_001024918, NM_001085495, NM_001357393, NM_001277926, NM_001080126, NM_178641, NM_153127, NM_027889, NM_183257, NM_001164042, NM_001243712, NM_012032, NM_001037294, NM_008117, NM_007764, NM_011055, NM_178690, NM_001364648, NM_016864, NM_008395, NM_170590	76	4489	19984	1.17152	1	1	1
Universal CHM	A	26	0.262325	GOTERM_BP_ALL	GO:0044267~cellular protein metabolic process	23	18.8525	0.325263	NM_001035226, NM_001290376, NM_001277231, NM_001256107, NM_145124, NM_001256108, NM_026572, NM_001357393, NM_001080126, NM_001355541, NM_001355542, NM_183257, NM_023663, NM_001243712, NM_001037294, NR_157137, NM_007764, NM_001039391, NM_001039390, NM_001379204, NM_001379125, NM_001369161, NM_001369166, NM_001164053, NM_001369167, NM_001161823, NM_134014, NM_001369168, NM_001164055, NM_001374714, …	76	5285	19984	1.14433	1	1	1
Universal CHM	A	26	0.262325	GOTERM_BP_ALL	GO:0044237~cellular metabolic process	45	36.8852	0.340913	NM_019875, NM_001374212, NM_001374213, NM_153398, NM_001254951, NM_001035226, NR_137634, NM_001290376, NM_177806, NM_001364014, NM_001277230, NM_001277231, NM_001085495, NM_001256107, NM_145124, NM_001256108, NM_026572, NM_009351, NM_001357393, NM_001080126, NM_001277229, NM_001355541, NM_177338, NM_001355542, NM_183257, NM_023663, NM_025323, NM_001243712, NM_012032, NM_001037294, NR_157137, NM_0…	76	11117	19984	1.06437	1	1	1
Universal CHM	A	26	0.262325	GOTERM_BP_ALL	GO:0031399~regulation of protein modification process	10	8.19672	0.34575	NM_001379204, NM_172382, NM_178641, NM_183257, NM_001164053, NM_001243712, NM_001161823, NM_001164055, NM_001374714, NM_001277096, NM_032541, NM_001277231, NM_008117, NM_007764, NM_178690, NM_008395, NM_001039391, NM_001379201, NM_001039390	76	2020	19984	1.30172	1	1	1
Universal CHM	A	26	0.262325	GOTERM_BP_ALL	GO:0048519~negative regulation of biological process	25	20.4918	0.372406	NM_021395, NM_001164053, NM_001161823, NM_134014, NM_013594, NM_001164055, NM_001035226, NM_001290376, NM_001277096, NM_032541, NM_001277231, NM_170588, NM_001024918, NM_001357393, NM_001277926, NM_001080126, NM_172382, NM_178641, NM_021500, NM_153127, NM_027889, NM_001357423, NM_177338, NM_001357422, NM_183257, NM_001243712, NM_001164042, NM_011083, NM_001037294, NM_001347627, NM_001347626, NM_0…	76	5935	19984	1.10761	1	1	1
Universal CHM	A	26	0.262325	GOTERM_BP_ALL	GO:0048523~negative regulation of cellular process	23	18.8525	0.373305	NM_021395, NM_001164053, NM_013594, NM_001161823, NM_134014, NM_001164055, NM_001035226, NM_001290376, NM_001277096, NM_032541, NM_001277231, NM_170588, NM_001024918, NM_001357393, NM_001277926, NM_001080126, NM_172382, NM_178641, NM_021500, NM_153127, NM_027889, NM_001357423, NM_001357422, NM_177338, NM_001164042, NM_001243712, NM_001037294, NM_001347627, NM_001347626, NM_008117, NM_007764, NM_0…	76	5416	19984	1.11665	1	1	1
Universal CHM	A	26	0.262325	GOTERM_BP_ALL	GO:0051246~regulation of protein metabolic process	14	11.4754	0.383799	NM_001379204, NM_001164053, NM_001161823, NM_134014, NM_001164055, NM_001374714, NM_001035226, NM_001277096, NM_032541, NM_001277231, NM_001024918, NM_001357393, NM_001379201, NM_001277926, NM_001080126, NM_172382, NM_178641, NM_027889, NM_183257, NM_001243712, NM_008117, NM_007764, NM_178690, NM_008395, NM_001039391, NM_001039390	76	3112	19984	1.18293	1	1	1
Universal CHM	A	26	0.262325	GOTERM_BP_ALL	GO:0009893~positive regulation of metabolic process	17	13.9344	0.410476	NM_001379204, NM_001161823, NM_001374714, NM_001290376, NM_032541, NM_001277231, NM_001024918, NM_001357393, NM_001379201, NM_001277926, NM_001080126, NM_172382, NM_178641, NM_027889, NM_177338, NM_183257, NM_001164042, NM_001243712, NM_011083, NM_001347627, NM_001347626, NM_008117, NM_007764, NM_178690, NM_001364648, NM_016864, NM_008395	76	3948	19984	1.13225	1	1	1
Universal CHM	A	26	0.262325	GOTERM_BP_ALL	GO:0032268~regulation of cellular protein metabolic process	13	10.6557	0.414141	NM_001379204, NM_001164053, NM_001161823, NM_134014, NM_001164055, NM_001374714, NM_001035226, NM_001277096, NM_032541, NM_001277231, NM_001357393, NM_001379201, NM_001277926, NM_001080126, NM_172382, NM_178641, NM_027889, NM_183257, NM_001243712, NM_008117, NM_007764, NM_178690, NM_008395, NM_001039391, NM_001039390	76	2918	19984	1.17146	1	1	1
Universal CHM	A	26	0.262325	GOTERM_BP_ALL	GO:0048872~homeostasis of number of cells	3	2.45902	0.417519	NM_032541, NM_021500, NM_001164042	76	379	19984	2.08138	1	1	1
Universal CHM	A	26	0.262325	GOTERM_BP_ALL	GO:0044260~cellular macromolecule metabolic process	36	29.5082	0.447049	NM_001374212, NM_001374213, NM_153398, NM_001254951, NM_001035226, NM_001290376, NM_177806, NM_001277230, NM_001277231, NM_001085495, NM_001256107, NM_145124, NM_001256108, NM_026572, NM_009351, NM_001357393, NM_001080126, NM_001277229, NM_001355541, NM_177338, NM_001355542, NM_183257, NM_023663, NM_025323, NM_001243712, NM_001037294, NR_157137, NM_007764, NM_170598, NM_001364648, NM_016864, NM_0…	76	9044	19984	1.04667	1	1	1
Universal CHM	A	26	0.262325	GOTERM_BP_ALL	GO:0016070~RNA metabolic process	20	16.3934	0.459277	NM_001379204, NM_001374212, NM_001374213, NM_153398, NM_001164053, NM_001161823, NM_134014, NM_001254951, NM_001164055, NM_001374714, NM_153414, NM_001035226, NM_177806, NM_001290376, NM_001277096, NM_032541, NM_001166391, NM_001277230, NM_001024918, NM_001379201, NM_172382, NM_001277229, NM_177338, NM_023663, NM_025323, NM_001164042, NM_001243712, NM_001253731, NM_001347627, NM_001347626, NM_029…	76	4851	19984	1.0841	1	1	1
Universal CHM	A	26	0.262325	GOTERM_BP_ALL	GO:0090304~nucleic acid metabolic process	22	18.0328	0.463934	NM_001379204, NM_001374212, NM_001374213, NM_153398, NM_001164053, NM_001161823, NM_134014, NM_001254951, NM_001164055, NM_001374714, NM_153414, NM_001035226, NM_177806, NM_001290376, NM_001277096, NM_032541, NM_001166391, NM_001277230, NM_001024918, NM_009351, NM_001379201, NM_172382, NM_001277229, NM_177338, NM_023663, NM_025323, NM_001164042, NM_001243712, NM_001253731, NM_001347627, NM_001347…	76	5390	19984	1.07325	1	1	1
Universal CHM	A	26	0.262325	GOTERM_BP_ALL	GO:0043170~macromolecule metabolic process	40	32.7869	0.468649	NM_001374212, NM_001374213, NM_153398, NM_001254951, NM_001035226, NM_001290376, NM_177806, NM_001277230, NM_001277231, NM_001085495, NM_001256107, NM_145124, NM_001256108, NM_026572, NM_009351, NM_001357393, NM_001080126, NM_001277229, NM_001355541, NM_177338, NM_001355542, NM_183257, NM_023663, NM_025323, NM_001243712, NM_007799, NM_001037294, NR_157137, NM_007764, NM_170598, NM_001364648, NM_0…	76	10167	19984	1.03451	1	1	1
Universal CHM	A	26	0.262325	GOTERM_BP_ALL	GO:0010604~positive regulation of macromolecule metabolic process	15	12.2951	0.488459	NM_001379204, NM_001161823, NM_001374714, NM_032541, NM_001277231, NM_001024918, NM_001357393, NM_001379201, NM_001277926, NM_001080126, NM_172382, NM_178641, NM_027889, NM_177338, NM_183257, NM_001164042, NM_001243712, NM_001347627, NM_001347626, NM_008117, NM_007764, NM_178690, NM_001364648, NM_016864, NM_008395	76	3600	19984	1.09561	1	1	1
Universal CHM	A	26	0.262325	GOTERM_BP_ALL	GO:0031325~positive regulation of cellular metabolic process	15	12.2951	0.513724	NM_001379204, NM_001277926, NM_001080126, NM_178641, NM_027889, NM_177338, NM_183257, NM_001164042, NM_001243712, NM_001374714, NM_011083, NM_032541, NM_001347627, NM_001347626, NM_001277231, NM_001024918, NM_008117, NM_007764, NM_178690, NM_001364648, NM_016864, NM_008395, NM_001357393, NM_001379201	76	3656	19984	1.07883	1	1	1
Universal CHM	A	26	0.262325	GOTERM_BP_ALL	GO:0010468~regulation of gene expression	20	16.3934	0.529347	NM_001379204, NM_153398, NM_001164053, NM_013594, NM_001161823, NM_134014, NM_001254951, NM_001164055, NM_001374714, NM_001035226, NM_001290376, NM_001277096, NM_032541, NM_001277230, NM_001277231, NM_170588, NM_001024918, NM_001379201, NM_172382, NM_001277229, NM_001357423, NM_001357422, NM_177338, NM_023663, NM_001164042, NM_001243712, NM_001037294, NM_001347627, NM_001347626, NM_029397, NM_007…	76	5025	19984	1.04656	1	1	1
Universal CHM	A	26	0.262325	GOTERM_BP_ALL	GO:0000122~negative regulation of transcription from RNA polymerase II promoter	5	4.09836	0.539316	NM_001277096, NM_032541, NM_001347627, NM_001347626, NM_177338, NM_001164053, NM_001164042, NM_134014, NM_001164055, NM_001035226, NM_001039391, NM_001039390	76	1023	19984	1.28518	1	1	1
Universal CHM	A	26	0.262325	GOTERM_BP_ALL	GO:0046483~heterocycle metabolic process	24	19.6721	0.543383	NM_001379204, NM_001378999, NM_001374212, NM_001374213, NM_153398, NM_001164053, NM_001161823, NM_134014, NM_001254951, NM_001164055, NM_001374714, NM_153414, NM_001035226, NM_001012363, NM_177806, NM_001290376, NM_001277096, NM_032541, NM_001166391, NM_001277230, NM_001357050, NM_001024918, NM_001102415, NM_001102414, NM_009351, NM_001379201, NM_172382, NM_001277229, NM_177338, NM_023663, NM_025…	76	6128	19984	1.02982	1	1	1
Universal CHM	A	26	0.262325	GOTERM_BP_ALL	GO:1901360~organic cyclic compound metabolic process	25	20.4918	0.56742	NM_001374212, NM_001374213, NM_153398, NM_001254951, NM_001035226, NM_001290376, NM_177806, NM_001277230, NM_009351, NM_001277229, NM_177338, NM_023663, NM_025323, NM_001243712, NM_010443, NM_170598, NM_001364648, NM_016864, NM_001039391, NM_001039390, NM_001379204, NM_001378999, NM_001164053, NM_001161823, NM_134014, NM_001164055, NM_001374714, NM_001012363, NM_153414, NM_001277096, NM_032541, N…	76	6460	19984	1.0176	1	1	1
Universal CHM	A	26	0.262325	GOTERM_BP_ALL	GO:0010629~negative regulation of gene expression	9	7.37705	0.567571	NM_172382, NM_001357423, NM_001357422, NM_177338, NM_001164053, NM_001164042, NM_001161823, NM_134014, NM_013594, NM_001164055, NM_001035226, NM_001277096, NM_032541, NM_001347627, NM_001347626, NM_001277231, NM_170588, NM_007764, NM_001357421, NM_170590, NM_001039391, NM_001039390	76	2154	19984	1.09867	1	1	1
Universal CHM	A	26	0.262325	GOTERM_BP_ALL	GO:0044238~primary metabolic process	43	35.2459	0.568936	NM_001374212, NM_001374213, NM_153398, NM_001254951, NM_001035226, NR_137634, NM_001290376, NM_177806, NM_001277230, NM_001277231, NM_001256107, NM_145124, NM_001256108, NM_026572, NM_009351, NM_001357393, NM_148958, NM_001080126, NM_001277229, NM_001355541, NM_177338, NM_001355542, NM_183257, NM_023663, NM_025323, NM_001243712, NM_012032, NM_007799, NM_001037294, NR_157137, NM_007764, NM_170598,…	76	11251	19984	1.00495	1	1	1
Universal CHM	A	26	0.262325	GOTERM_BP_ALL	GO:0006725~cellular aromatic compound metabolic process	24	19.6721	0.574561	NM_001379204, NM_001378999, NM_001374212, NM_001374213, NM_153398, NM_001164053, NM_001161823, NM_134014, NM_001254951, NM_001164055, NM_001374714, NM_153414, NM_001035226, NM_001012363, NM_177806, NM_001290376, NM_001277096, NM_032541, NM_001166391, NM_001277230, NM_001357050, NM_001024918, NM_001102415, NM_001102414, NM_009351, NM_001379201, NM_172382, NM_001277229, NM_177338, NM_023663, NM_025…	76	6212	19984	1.01589	1	1	1
Universal CHM	A	26	0.262325	GOTERM_BP_ALL	GO:0009892~negative regulation of metabolic process	13	10.6557	0.576815	NM_001164053, NM_013594, NM_001161823, NM_134014, NM_001164055, NM_001035226, NM_001277096, NM_032541, NM_001277231, NM_170588, NM_172382, NM_178641, NM_021500, NM_001357423, NM_001357422, NM_177338, NM_001164042, NM_001243712, NM_001347627, NM_001347626, NM_007764, NM_011055, NM_001357421, NM_008395, NM_170590, NM_001039391, NM_001039390	76	3258	19984	1.04921	1	1	1
Universal CHM	A	26	0.262325	GOTERM_BP_ALL	GO:0006807~nitrogen compound metabolic process	28	22.9508	0.590338	NM_019875, NM_001374212, NM_001374213, NM_153398, NM_001254951, NM_001035226, NM_001290376, NM_177806, NM_001364014, NM_001277230, NM_026572, NM_009351, NM_001277229, NM_177338, NM_023663, NM_025323, NM_001243712, NM_012032, NR_157137, NM_010443, NM_170598, NM_001364648, NM_016864, NM_023154, NM_001039391, NM_001039390, NM_001379204, NM_001378999, NM_001164053, NM_001161823, NM_134014, NM_0011640…	76	7326	19984	1.00499	1	1	1
Universal CHM	A	26	0.262325	GOTERM_BP_ALL	GO:0019222~regulation of metabolic process	28	22.9508	0.59209	NM_153398, NM_001254951, NM_001035226, NM_001290376, NM_001277230, NM_001277231, NM_001357393, NM_001080126, NM_001277229, NM_177338, NM_183257, NM_023663, NM_001243712, NM_001037294, NM_007764, NM_170598, NM_011055, NM_001364648, NM_016864, NM_170590, NM_001039391, NM_001039390, NM_001379204, NM_001164053, NM_001161823, NM_134014, NM_013594, NM_001164055, NM_001374714, NM_001277096, NM_032541, N…	76	7331	19984	1.0043	1	1	1
Universal CHM	A	26	0.262325	GOTERM_BP_ALL	GO:0065009~regulation of molecular function	11	9.01639	0.596171	NM_001277926, NM_001080126, NM_177338, NM_183257, NM_023663, NM_001164053, NM_001243712, NM_001164055, NM_001290376, NM_001277096, NM_032541, NM_001347627, NM_001347626, NM_001277231, NM_170588, NM_007764, NM_178690, NM_008395, NM_170590, NM_001039391, NM_001039390	76	2755	19984	1.04988	1	1	1
Universal CHM	A	26	0.262325	GOTERM_BP_ALL	GO:0006351~transcription, DNA-templated	14	11.4754	0.605535	NM_001379204, NM_153398, NM_001164053, NM_001161823, NM_134014, NM_001254951, NM_001164055, NM_001374714, NM_001035226, NM_001290376, NM_001277096, NM_032541, NM_001277230, NM_001024918, NM_001379201, NM_172382, NM_001277229, NM_177338, NM_023663, NM_001164042, NM_001243712, NM_001347627, NM_001347626, NR_102360, NM_001364648, NM_016864, NM_008395, NM_001039391, NM_001039390	76	3594	19984	1.02428	1	1	1
Universal CHM	A	26	0.262325	GOTERM_BP_ALL	GO:0034641~cellular nitrogen compound metabolic process	26	21.3115	0.639905	NM_019875, NM_001374212, NM_001374213, NM_153398, NM_001254951, NM_001035226, NM_001290376, NM_177806, NM_001364014, NM_001277230, NM_009351, NM_001277229, NM_177338, NM_023663, NM_025323, NM_001243712, NM_010443, NM_170598, NM_001364648, NM_016864, NM_023154, NM_001039391, NM_001039390, NM_001379204, NM_001378999, NM_001164053, NM_001161823, NM_134014, NM_001164055, NM_001374714, NM_001012363, N…	76	6933	19984	0.9861	1	1	1
Universal CHM	A	26	0.262325	GOTERM_BP_ALL	GO:0009987~cellular process	68	55.7377	0.641681	NM_001374212, NM_001374213, NM_001254951, NM_001035226, NM_001290376, NM_001364014, NM_001256107, NM_001256108, NM_009351, NM_001357393, NM_027064, NM_001357968, NM_001355541, NM_177338, NM_001355542, NM_025323, NM_023663, NM_001243712, NM_174868, NM_001081091, NM_010443, NM_001368847, NM_170598, NM_001364648, NM_023154, NM_170590, NM_001039391, NM_001039390, NM_001379204, NM_001378999, NM_001164…	76	17941	19984	0.996623	1	1	1
Universal CHM	A	26	0.262325	GOTERM_BP_ALL	GO:0045892~negative regulation of transcription, DNA-templated	6	4.91803	0.65094	NM_172382, NM_177338, NM_001164053, NM_001164042, NM_001161823, NM_134014, NM_001164055, NM_001035226, NM_001277096, NM_032541, NM_001347627, NM_001347626, NM_001039391, NM_001039390	76	1464	19984	1.07765	1	1	1
Universal CHM	A	26	0.262325	GOTERM_BP_ALL	GO:1903507~negative regulation of nucleic acid-templated transcription	6	4.91803	0.653358	NM_172382, NM_177338, NM_001164053, NM_001164042, NM_001161823, NM_134014, NM_001164055, NM_001035226, NM_001277096, NM_032541, NM_001347627, NM_001347626, NM_001039391, NM_001039390	76	1468	19984	1.07472	1	1	1
Universal CHM	A	26	0.262325	GOTERM_BP_ALL	GO:0051252~regulation of RNA metabolic process	15	12.2951	0.661792	NM_001379204, NM_153398, NM_001164053, NM_001161823, NM_134014, NM_001254951, NM_001164055, NM_001374714, NM_001035226, NM_001290376, NM_001277096, NM_032541, NM_001277230, NM_001024918, NM_001379201, NM_172382, NM_001277229, NM_177338, NM_023663, NM_001164042, NM_001243712, NM_001347627, NM_001347626, NM_029397, NM_170598, NR_102360, NM_001364648, NM_016864, NM_008395, NM_001039391, NM_001039390	76	4004	19984	0.985068	1	1	1
Universal CHM	A	26	0.262325	GOTERM_BP_ALL	GO:1902679~negative regulation of RNA biosynthetic process	6	4.91803	0.664704	NM_172382, NM_177338, NM_001164053, NM_001164042, NM_001161823, NM_134014, NM_001164055, NM_001035226, NM_001277096, NM_032541, NM_001347627, NM_001347626, NM_001039391, NM_001039390	76	1487	19984	1.06098	1	1	1
Universal CHM	A	26	0.262325	GOTERM_BP_ALL	GO:0006355~regulation of transcription, DNA-templated	14	11.4754	0.670924	NM_001379204, NM_153398, NM_001164053, NM_001161823, NM_134014, NM_001254951, NM_001164055, NM_001374714, NM_001035226, NM_001290376, NM_001277096, NM_032541, NM_001277230, NM_001024918, NM_001379201, NM_172382, NM_001277229, NM_177338, NM_023663, NM_001164042, NM_001243712, NM_001347627, NM_001347626, NR_102360, NM_001364648, NM_016864, NM_008395, NM_001039391, NM_001039390	76	3751	19984	0.981408	1	1	1
Universal CHM	A	26	0.262325	GOTERM_BP_ALL	GO:1903506~regulation of nucleic acid-templated transcription	14	11.4754	0.672516	NM_001379204, NM_153398, NM_001164053, NM_001161823, NM_134014, NM_001254951, NM_001164055, NM_001374714, NM_001035226, NM_001290376, NM_001277096, NM_032541, NM_001277230, NM_001024918, NM_001379201, NM_172382, NM_001277229, NM_177338, NM_023663, NM_001164042, NM_001243712, NM_001347627, NM_001347626, NR_102360, NM_001364648, NM_016864, NM_008395, NM_001039391, NM_001039390	76	3755	19984	0.980363	1	1	1
Universal CHM	A	26	0.262325	GOTERM_BP_ALL	GO:2001141~regulation of RNA biosynthetic process	14	11.4754	0.678448	NM_001379204, NM_153398, NM_001164053, NM_001161823, NM_134014, NM_001254951, NM_001164055, NM_001374714, NM_001035226, NM_001290376, NM_001277096, NM_032541, NM_001277230, NM_001024918, NM_001379201, NM_172382, NM_001277229, NM_177338, NM_023663, NM_001164042, NM_001243712, NM_001347627, NM_001347626, NR_102360, NM_001364648, NM_016864, NM_008395, NM_001039391, NM_001039390	76	3770	19984	0.976462	1	1	1
Universal CHM	A	26	0.262325	GOTERM_BP_ALL	GO:0031326~regulation of cellular biosynthetic process	17	13.9344	0.681292	NM_001379204, NM_153398, NM_001164053, NM_001161823, NM_134014, NM_001254951, NM_001164055, NM_001374714, NM_001035226, NM_001290376, NM_001277096, NM_032541, NM_001277230, NM_001024918, NM_001379201, NM_172382, NM_021500, NM_001277229, NM_177338, NM_023663, NM_001164042, NM_001243712, NM_001347627, NM_001347626, NM_008117, NR_102360, NM_178690, NM_001364648, NM_016864, NM_008395, NM_001039391, N…	76	4606	19984	0.970496	1	1	1
Universal CHM	A	26	0.262325	GOTERM_BP_ALL	GO:0006139~nucleobase-containing compound metabolic process	22	18.0328	0.684169	NM_001379204, NM_001374212, NM_001374213, NM_153398, NM_001164053, NM_001161823, NM_134014, NM_001254951, NM_001164055, NM_001374714, NM_153414, NM_001035226, NM_177806, NM_001290376, NM_001277096, NM_032541, NM_001166391, NM_001277230, NM_001024918, NM_009351, NM_001379201, NM_172382, NM_001277229, NM_177338, NM_023663, NM_025323, NM_001164042, NM_001243712, NM_001253731, NM_001347627, NM_001347…	76	5982	19984	0.967041	1	1	1
Universal CHM	A	26	0.262325	GOTERM_BP_ALL	GO:0060255~regulation of macromolecule metabolic process	25	20.4918	0.690301	NM_001379204, NM_153398, NM_001164053, NM_001161823, NM_134014, NM_013594, NM_001254951, NM_001164055, NM_001374714, NM_001035226, NM_001290376, NM_001277096, NM_032541, NM_001277230, NM_001277231, NM_170588, NM_001024918, NM_001357393, NM_001379201, NM_001277926, NM_001080126, NM_172382, NM_178641, NM_027889, NM_001277229, NM_001357423, NM_177338, NM_001357422, NM_183257, NM_023663, NM_001243712…	76	6815	19984	0.96459	1	1	1
Universal CHM	A	26	0.262325	GOTERM_BP_ALL	GO:0051253~negative regulation of RNA metabolic process	6	4.91803	0.702278	NM_172382, NM_177338, NM_001164053, NM_001164042, NM_001161823, NM_134014, NM_001164055, NM_001035226, NM_001277096, NM_032541, NM_001347627, NM_001347626, NM_001039391, NM_001039390	76	1553	19984	1.01589	1	1	1
Universal CHM	A	26	0.262325	GOTERM_BP_ALL	GO:0009889~regulation of biosynthetic process	17	13.9344	0.710842	NM_001379204, NM_153398, NM_001164053, NM_001161823, NM_134014, NM_001254951, NM_001164055, NM_001374714, NM_001035226, NM_001290376, NM_001277096, NM_032541, NM_001277230, NM_001024918, NM_001379201, NM_172382, NM_021500, NM_001277229, NM_177338, NM_023663, NM_001164042, NM_001243712, NM_001347627, NM_001347626, NM_008117, NR_102360, NM_178690, NM_001364648, NM_016864, NM_008395, NM_001039391, N…	76	4689	19984	0.953317	1	1	1
Universal CHM	A	26	0.262325	GOTERM_BP_ALL	GO:0010605~negative regulation of macromolecule metabolic process	11	9.01639	0.715486	NM_001164053, NM_001161823, NM_134014, NM_013594, NM_001164055, NM_001035226, NM_001277096, NM_032541, NM_001277231, NM_170588, NM_172382, NM_178641, NM_001357423, NM_001357422, NM_177338, NM_001164042, NM_001243712, NM_001347627, NM_001347626, NM_007764, NM_001357421, NM_008395, NM_170590, NM_001039391, NM_001039390	76	3022	19984	0.957121	1	1	1
Universal CHM	A	26	0.262325	GOTERM_BP_ALL	GO:0080090~regulation of primary metabolic process	24	19.6721	0.717317	NM_001379204, NM_153398, NM_001164053, NM_001161823, NM_134014, NM_001254951, NM_001164055, NM_001374714, NM_001035226, NM_001290376, NM_001277096, NM_032541, NM_001277230, NM_001277231, NM_001024918, NM_001357393, NM_001379201, NM_001277926, NM_001080126, NM_172382, NM_178641, NM_021500, NM_027889, NM_001277229, NM_177338, NM_183257, NM_023663, NM_001164042, NM_001243712, NM_001347627, NM_001347…	76	6629	19984	0.951989	1	1	1
Universal CHM	A	26	0.262325	GOTERM_BP_ALL	GO:0097659~nucleic acid-templated transcription	14	11.4754	0.719426	NM_001379204, NM_153398, NM_001164053, NM_001161823, NM_134014, NM_001254951, NM_001164055, NM_001374714, NM_001035226, NM_001290376, NM_001277096, NM_032541, NM_001277230, NM_001024918, NM_001379201, NM_172382, NM_001277229, NM_177338, NM_023663, NM_001164042, NM_001243712, NM_001347627, NM_001347626, NR_102360, NM_001364648, NM_016864, NM_008395, NM_001039391, NM_001039390	76	3878	19984	0.949268	1	1	1
Universal CHM	A	26	0.262325	GOTERM_BP_ALL	GO:0032774~RNA biosynthetic process	14	11.4754	0.729534	NM_001379204, NM_153398, NM_001164053, NM_001161823, NM_134014, NM_001254951, NM_001164055, NM_001374714, NM_001035226, NM_001290376, NM_001277096, NM_032541, NM_001277230, NM_001024918, NM_001379201, NM_172382, NM_001277229, NM_177338, NM_023663, NM_001164042, NM_001243712, NM_001347627, NM_001347626, NR_102360, NM_001364648, NM_016864, NM_008395, NM_001039391, NM_001039390	76	3906	19984	0.942464	1	1	1
Universal CHM	A	26	0.262325	GOTERM_BP_ALL	GO:0031327~negative regulation of cellular biosynthetic process	7	5.7377	0.730205	NM_172382, NM_021500, NM_177338, NM_001164053, NM_001164042, NM_001161823, NM_134014, NM_001164055, NM_001035226, NM_001277096, NM_032541, NM_001347627, NM_001347626, NM_001039391, NM_001039390	76	1902	19984	0.967735	1	1	1
Universal CHM	A	26	0.262325	GOTERM_BP_ALL	GO:0031323~regulation of cellular metabolic process	24	19.6721	0.74568	NM_001379204, NM_153398, NM_001164053, NM_001161823, NM_134014, NM_001254951, NM_001164055, NM_001374714, NM_001035226, NM_001290376, NM_001277096, NM_032541, NM_001277230, NM_001277231, NM_001024918, NM_001357393, NM_001379201, NM_001277926, NM_001080126, NM_172382, NM_178641, NM_021500, NM_027889, NM_001277229, NM_177338, NM_183257, NM_023663, NM_001164042, NM_001243712, NM_011083, NM_001347627…	76	6723	19984	0.938679	1	1	1
Universal CHM	A	26	0.262325	GOTERM_BP_ALL	GO:0010628~positive regulation of gene expression	8	6.55738	0.74691	NM_001379204, NM_172382, NM_177338, NM_001164042, NM_001161823, NM_001374714, NM_032541, NM_001347627, NM_001347626, NM_001024918, NM_178690, NM_001364648, NM_016864, NM_001379201	76	2233	19984	0.942042	1	1	1
Universal CHM	A	26	0.262325	GOTERM_BP_ALL	GO:0009890~negative regulation of biosynthetic process	7	5.7377	0.751484	NM_172382, NM_021500, NM_177338, NM_001164053, NM_001164042, NM_001161823, NM_134014, NM_001164055, NM_001035226, NM_001277096, NM_032541, NM_001347627, NM_001347626, NM_001039391, NM_001039390	76	1948	19984	0.944883	1	1	1
Universal CHM	A	26	0.262325	GOTERM_BP_ALL	GO:0048518~positive regulation of biological process	25	20.4918	0.753265	NM_001379204, NM_001161823, NM_001253784, NM_001374714, NM_001253783, NM_001290376, NM_032541, NM_001277231, NM_170588, NM_001024918, NM_001085495, NM_001359013, NM_001357393, NM_001379201, NM_001277926, NM_001080126, NM_172382, NM_001357968, NM_178641, NM_153127, NM_027889, NM_177338, NM_183257, NM_023663, NM_001243712, NM_001164042, NM_012032, NM_001281803, NM_011083, NM_001347627, NM_001347626…	76	7022	19984	0.936156	1	1	1
Universal CHM	A	26	0.262325	GOTERM_BP_ALL	GO:0045934~negative regulation of nucleobase-containing compound metabolic process	6	4.91803	0.774552	NM_172382, NM_177338, NM_001164053, NM_001164042, NM_001161823, NM_134014, NM_001164055, NM_001035226, NM_001277096, NM_032541, NM_001347627, NM_001347626, NM_001039391, NM_001039390	76	1698	19984	0.929143	1	1	1
Universal CHM	A	26	0.262325	GOTERM_BP_ALL	GO:2000112~regulation of cellular macromolecule biosynthetic process	15	12.2951	0.779561	NM_001379204, NM_153398, NM_001164053, NM_001161823, NM_134014, NM_001254951, NM_001164055, NM_001374714, NM_001035226, NM_001290376, NM_001277096, NM_032541, NM_001277230, NM_001024918, NM_001379201, NM_172382, NM_001277229, NM_177338, NM_023663, NM_001164042, NM_001243712, NM_001347627, NM_001347626, NR_102360, NM_178690, NM_001364648, NM_016864, NM_008395, NM_001039391, NM_001039390	76	4339	19984	0.909014	1	1	1
Universal CHM	A	26	0.262325	GOTERM_BP_ALL	GO:0031324~negative regulation of cellular metabolic process	10	8.19672	0.782936	NM_172382, NM_178641, NM_021500, NM_177338, NM_001164053, NM_001164042, NM_001243712, NM_001161823, NM_134014, NM_001164055, NM_001035226, NM_001277096, NM_032541, NM_001347627, NM_001347626, NM_001277231, NM_007764, NM_008395, NM_001039391, NM_001039390	76	2912	19984	0.902979	1	1	1
Universal CHM	A	26	0.262325	GOTERM_BP_ALL	GO:0019219~regulation of nucleobase-containing compound metabolic process	15	12.2951	0.79279	NM_001379204, NM_153398, NM_001164053, NM_001161823, NM_134014, NM_001254951, NM_001164055, NM_001374714, NM_001035226, NM_001290376, NM_001277096, NM_032541, NM_001277230, NM_001024918, NM_001379201, NM_172382, NM_001277229, NM_177338, NM_023663, NM_001164042, NM_001243712, NM_001347627, NM_001347626, NM_029397, NM_170598, NR_102360, NM_001364648, NM_016864, NM_008395, NM_001039391, NM_001039390	76	4383	19984	0.899888	1	1	1
Universal CHM	A	26	0.262325	GOTERM_BP_ALL	GO:0010556~regulation of macromolecule biosynthetic process	15	12.2951	0.797177	NM_001379204, NM_153398, NM_001164053, NM_001161823, NM_134014, NM_001254951, NM_001164055, NM_001374714, NM_001035226, NM_001290376, NM_001277096, NM_032541, NM_001277230, NM_001024918, NM_001379201, NM_172382, NM_001277229, NM_177338, NM_023663, NM_001164042, NM_001243712, NM_001347627, NM_001347626, NR_102360, NM_178690, NM_001364648, NM_016864, NM_008395, NM_001039391, NM_001039390	76	4398	19984	0.896819	1	1	1
Universal CHM	A	26	0.262325	GOTERM_BP_ALL	GO:2000113~negative regulation of cellular macromolecule biosynthetic process	6	4.91803	0.813547	NM_172382, NM_177338, NM_001164053, NM_001164042, NM_001161823, NM_134014, NM_001164055, NM_001035226, NM_001277096, NM_032541, NM_001347627, NM_001347626, NM_001039391, NM_001039390	76	1791	19984	0.880896	1	1	1
Universal CHM	A	26	0.262325	GOTERM_BP_ALL	GO:0031328~positive regulation of cellular biosynthetic process	7	5.7377	0.820151	NM_032541, NM_001347627, NM_001347626, NM_001024918, NM_008117, NM_177338, NM_178690, NM_001164042, NM_001364648, NM_016864	76	2119	19984	0.868632	1	1	1
Universal CHM	A	26	0.262325	GOTERM_BP_ALL	GO:0006357~regulation of transcription from RNA polymerase II promoter	9	7.37705	0.82255	NM_001277229, NM_177338, NM_153398, NM_001164053, NM_001164042, NM_134014, NM_001164055, NM_001254951, NM_001035226, NM_001277096, NM_032541, NM_001347627, NM_001277230, NM_001347626, NM_001024918, NR_102360, NM_001364648, NM_016864, NM_001039391, NM_001039390	76	2734	19984	0.865591	1	1	1
Universal CHM	A	26	0.262325	GOTERM_BP_ALL	GO:0006366~transcription from RNA polymerase II promoter	7	5.7377	0.828165	NM_177338, NM_001164053, NM_001164042, NM_134014, NM_001164055, NM_001035226, NM_001277096, NM_032541, NM_001347627, NM_001347626, NM_001024918, NM_001364648, NM_016864, NM_001039391, NM_001039390	76	2142	19984	0.859305	1	1	1
Universal CHM	A	26	0.262325	GOTERM_BP_ALL	GO:0010558~negative regulation of macromolecule biosynthetic process	6	4.91803	0.831159	NM_172382, NM_177338, NM_001164053, NM_001164042, NM_001161823, NM_134014, NM_001164055, NM_001035226, NM_001277096, NM_032541, NM_001347627, NM_001347626, NM_001039391, NM_001039390	76	1838	19984	0.85837	1	1	1
Universal CHM	A	26	0.262325	GOTERM_BP_ALL	GO:1901362~organic cyclic compound biosynthetic process	15	12.2951	0.834846	NM_001379204, NM_153398, NM_001164053, NM_001161823, NM_134014, NM_001254951, NM_001164055, NM_001374714, NM_001035226, NM_001290376, NM_001277096, NM_032541, NM_001277230, NM_001024918, NM_001379201, NM_172382, NM_001277229, NM_177338, NM_023663, NM_001164042, NM_001243712, NM_001347627, NM_001347626, NM_008117, NR_102360, NM_001364648, NM_016864, NM_008395, NM_001039391, NM_001039390	76	4537	19984	0.869343	1	1	1
Universal CHM	A	26	0.262325	GOTERM_BP_ALL	GO:0009891~positive regulation of biosynthetic process	7	5.7377	0.83656	NM_032541, NM_001347627, NM_001347626, NM_001024918, NM_008117, NM_177338, NM_178690, NM_001164042, NM_001364648, NM_016864	76	2167	19984	0.849392	1	1	1
Universal CHM	A	26	0.262325	GOTERM_BP_ALL	GO:0034654~nucleobase-containing compound biosynthetic process	14	11.4754	0.850102	NM_001379204, NM_153398, NM_001164053, NM_001161823, NM_134014, NM_001254951, NM_001164055, NM_001374714, NM_001035226, NM_001290376, NM_001277096, NM_032541, NM_001277230, NM_001024918, NM_001379201, NM_172382, NM_001277229, NM_177338, NM_023663, NM_001164042, NM_001243712, NM_001347627, NM_001347626, NR_102360, NM_001364648, NM_016864, NM_008395, NM_001039391, NM_001039390	76	4310	19984	0.854121	1	1	1
Universal CHM	A	26	0.262325	GOTERM_BP_ALL	GO:0048522~positive regulation of cellular process	21	17.2131	0.850966	NM_001379204, NM_001161823, NM_001253784, NM_001374714, NM_001253783, NM_001290376, NM_032541, NM_001277231, NM_170588, NM_001024918, NM_001357393, NM_001379201, NM_001277926, NM_001080126, NM_172382, NM_178641, NM_001357968, NM_027889, NM_177338, NM_183257, NM_001164042, NM_001243712, NM_012032, NM_001281803, NM_011083, NM_001347627, NM_001347626, NM_054046, NM_008117, NM_007764, NM_178690, NM_0…	76	6308	19984	0.87538	1	1	1
Universal CHM	A	26	0.262325	GOTERM_BP_ALL	GO:0018130~heterocycle biosynthetic process	14	11.4754	0.867303	NM_001379204, NM_153398, NM_001164053, NM_001161823, NM_134014, NM_001254951, NM_001164055, NM_001374714, NM_001035226, NM_001290376, NM_001277096, NM_032541, NM_001277230, NM_001024918, NM_001379201, NM_172382, NM_001277229, NM_177338, NM_023663, NM_001164042, NM_001243712, NM_001347627, NM_001347626, NR_102360, NM_001364648, NM_016864, NM_008395, NM_001039391, NM_001039390	76	4385	19984	0.839513	1	1	1
Universal CHM	A	26	0.262325	GOTERM_BP_ALL	GO:0019438~aromatic compound biosynthetic process	14	11.4754	0.869263	NM_001379204, NM_153398, NM_001164053, NM_001161823, NM_134014, NM_001254951, NM_001164055, NM_001374714, NM_001035226, NM_001290376, NM_001277096, NM_032541, NM_001277230, NM_001024918, NM_001379201, NM_172382, NM_001277229, NM_177338, NM_023663, NM_001164042, NM_001243712, NM_001347627, NM_001347626, NR_102360, NM_001364648, NM_016864, NM_008395, NM_001039391, NM_001039390	76	4394	19984	0.837793	1	1	1
Universal CHM	A	26	0.262325	GOTERM_BP_ALL	GO:0010557~positive regulation of macromolecule biosynthetic process	6	4.91803	0.875899	NM_032541, NM_001347627, NM_001347626, NM_001024918, NM_177338, NM_178690, NM_001164042, NM_001364648, NM_016864	76	1978	19984	0.797616	1	1	1
Universal CHM	A	26	0.262325	GOTERM_BP_ALL	GO:0051172~negative regulation of nitrogen compound metabolic process	6	4.91803	0.87646	NM_172382, NM_177338, NM_001164053, NM_001164042, NM_001161823, NM_134014, NM_001164055, NM_001035226, NM_001277096, NM_032541, NM_001347627, NM_001347626, NM_001039391, NM_001039390	76	1980	19984	0.79681	1	1	1
Universal CHM	A	26	0.262325	GOTERM_BP_ALL	GO:0045944~positive regulation of transcription from RNA polymerase II promoter	4	3.27869	0.885212	NM_032541, NM_001024918, NM_001164042, NM_001364648, NM_016864	76	1335	19984	0.787857	1	1	1
Universal CHM	A	26	0.262325	GOTERM_BP_ALL	GO:1903508~positive regulation of nucleic acid-templated transcription	5	4.09836	0.889747	NM_032541, NM_001347627, NM_001347626, NM_001024918, NM_177338, NM_001164042, NM_001364648, NM_016864	76	1696	19984	0.775199	1	1	1
Universal CHM	A	26	0.262325	GOTERM_BP_ALL	GO:0045893~positive regulation of transcription, DNA-templated	5	4.09836	0.889747	NM_032541, NM_001347627, NM_001347626, NM_001024918, NM_177338, NM_001164042, NM_001364648, NM_016864	76	1696	19984	0.775199	1	1	1
Universal CHM	A	26	0.262325	GOTERM_BP_ALL	GO:1902680~positive regulation of RNA biosynthetic process	5	4.09836	0.892186	NM_032541, NM_001347627, NM_001347626, NM_001024918, NM_177338, NM_001164042, NM_001364648, NM_016864	76	1705	19984	0.771107	1	1	1
Universal CHM	A	26	0.262325	GOTERM_BP_ALL	GO:0051171~regulation of nitrogen compound metabolic process	15	12.2951	0.893909	NM_001379204, NM_153398, NM_001164053, NM_001161823, NM_134014, NM_001254951, NM_001164055, NM_001374714, NM_001035226, NM_001290376, NM_001277096, NM_032541, NM_001277230, NM_001024918, NM_001379201, NM_172382, NM_001277229, NM_177338, NM_023663, NM_001164042, NM_001243712, NM_001347627, NM_001347626, NM_029397, NM_170598, NR_102360, NM_001364648, NM_016864, NM_008395, NM_001039391, NM_001039390	76	4811	19984	0.819832	1	1	1
Universal CHM	A	26	0.262325	GOTERM_BP_ALL	GO:0044249~cellular biosynthetic process	20	16.3934	0.904426	NM_001379204, NM_153398, NM_001164053, NM_001161823, NM_134014, NM_001254951, NM_001164055, NM_001374714, NM_001035226, NR_137634, NM_001290376, NM_001277096, NM_032541, NM_001166391, NM_001277230, NM_001024918, NM_001379201, NM_172382, NM_021500, NM_001277229, NM_177338, NM_023663, NM_001164042, NM_001243712, NM_011083, NM_001347627, NM_001347626, NM_008117, NR_102360, NM_178690, NM_001364648, N…	76	6316	19984	0.832639	1	1	1
Universal CHM	A	26	0.262325	GOTERM_BP_ALL	GO:0051254~positive regulation of RNA metabolic process	5	4.09836	0.913242	NM_032541, NM_001347627, NM_001347626, NM_001024918, NM_177338, NM_001164042, NM_001364648, NM_016864	76	1791	19984	0.73408	1	1	1
Universal CHM	A	26	0.262325	GOTERM_BP_ALL	GO:1901576~organic substance biosynthetic process	20	16.3934	0.914991	NM_001379204, NM_153398, NM_001164053, NM_001161823, NM_134014, NM_001254951, NM_001164055, NM_001374714, NM_001035226, NR_137634, NM_001290376, NM_001277096, NM_032541, NM_001166391, NM_001277230, NM_001024918, NM_001379201, NM_172382, NM_021500, NM_001277229, NM_177338, NM_023663, NM_001164042, NM_001243712, NM_011083, NM_001347627, NM_001347626, NM_008117, NR_102360, NM_178690, NM_001364648, N…	76	6387	19984	0.823383	1	1	1
Universal CHM	A	26	0.262325	GOTERM_BP_ALL	GO:0034645~cellular macromolecule biosynthetic process	16	13.1148	0.920123	NM_001379204, NM_153398, NM_001164053, NM_001161823, NM_134014, NM_001254951, NM_001164055, NM_001374714, NM_001035226, NM_001290376, NM_001277096, NM_032541, NM_001166391, NM_001277230, NM_001024918, NM_001379201, NM_172382, NM_001277229, NM_177338, NM_023663, NM_001164042, NM_001243712, NM_001347627, NM_001347626, NR_102360, NM_178690, NM_001364648, NM_016864, NM_028784, NM_008395, NM_001039391…	76	5267	19984	0.798777	1	1	1
Universal CHM	A	26	0.262325	GOTERM_BP_ALL	GO:0009059~macromolecule biosynthetic process	16	13.1148	0.92985	NM_001379204, NM_153398, NM_001164053, NM_001161823, NM_134014, NM_001254951, NM_001164055, NM_001374714, NM_001035226, NM_001290376, NM_001277096, NM_032541, NM_001166391, NM_001277230, NM_001024918, NM_001379201, NM_172382, NM_001277229, NM_177338, NM_023663, NM_001164042, NM_001243712, NM_001347627, NM_001347626, NR_102360, NM_178690, NM_001364648, NM_016864, NM_028784, NM_008395, NM_001039391…	76	5339	19984	0.788005	1	1	1
Universal CHM	A	26	0.262325	GOTERM_BP_ALL	GO:0009058~biosynthetic process	20	16.3934	0.930505	NM_001379204, NM_153398, NM_001164053, NM_001161823, NM_134014, NM_001254951, NM_001164055, NM_001374714, NM_001035226, NR_137634, NM_001290376, NM_001277096, NM_032541, NM_001166391, NM_001277230, NM_001024918, NM_001379201, NM_172382, NM_021500, NM_001277229, NM_177338, NM_023663, NM_001164042, NM_001243712, NM_011083, NM_001347627, NM_001347626, NM_008117, NR_102360, NM_178690, NM_001364648, N…	76	6505	19984	0.808447	1	1	1
Universal CHM	A	26	0.262325	GOTERM_BP_ALL	GO:0050794~regulation of cellular process	42	34.4262	0.940458	NM_021395, NM_153398, NM_001254951, NM_001253784, NM_001035226, NM_001253783, NM_001290376, NM_001277230, NM_001277231, NM_001085495, NM_001256107, NM_145124, NM_001256108, NM_001357393, NM_001080126, NM_001357968, NM_001277229, NM_177338, NM_183257, NM_023663, NM_001243712, NM_012032, NM_001294149, NM_001037294, NM_001368847, NM_007764, NM_170598, NM_011055, NM_001364648, NM_016864, NM_170590, N…	76	12540	19984	0.880685	1	1	1
Universal CHM	A	26	0.262325	GOTERM_BP_ALL	GO:0044271~cellular nitrogen compound biosynthetic process	15	12.2951	0.945679	NM_001379204, NM_153398, NM_001164053, NM_001161823, NM_134014, NM_001254951, NM_001164055, NM_001374714, NM_001035226, NM_001290376, NM_001277096, NM_032541, NM_001166391, NM_001277230, NM_001024918, NM_001379201, NM_172382, NM_001277229, NM_177338, NM_023663, NM_001164042, NM_001243712, NM_001347627, NM_001347626, NR_102360, NM_001364648, NM_016864, NM_028784, NM_008395, NM_001039391, NM_001039…	76	5178	19984	0.761725	1	1	1
Universal CHM	A	26	0.262325	GOTERM_BP_ALL	GO:0045935~positive regulation of nucleobase-containing compound metabolic process	5	4.09836	0.957596	NM_032541, NM_001347627, NM_001347626, NM_001024918, NM_177338, NM_001164042, NM_001364648, NM_016864	76	2059	19984	0.638532	1	1	1
Universal CHM	A	26	0.262325	GOTERM_BP_ALL	GO:0065007~biological regulation	47	38.5246	0.965738	NM_001304542, NM_021395, NM_001304540, NM_153398, NM_001254951, NM_001253784, NM_001035226, NM_001253783, NM_001290376, NM_001277230, NM_001277231, NM_001085495, NM_001256107, NM_145124, NM_001256108, NM_001359013, NM_009351, NM_001357393, NM_001080126, NM_001357968, NM_001277229, NM_177338, NM_183257, NM_023663, NM_001243712, NM_012032, NM_001294149, NM_001037294, NM_010443, NM_148929, NM_001368…	76	14074	19984	0.87811	1	1	1
Universal CHM	A	26	0.262325	GOTERM_BP_ALL	GO:0051173~positive regulation of nitrogen compound metabolic process	5	4.09836	0.974408	NM_032541, NM_001347627, NM_001347626, NM_001024918, NM_177338, NM_001164042, NM_001364648, NM_016864	76	2237	19984	0.587723	1	1	1
Universal CHM	A	26	0.262325	GOTERM_BP_ALL	GO:0050789~regulation of biological process	43	35.2459	0.980184	NM_021395, NM_153398, NM_001254951, NM_001253784, NM_001035226, NM_001253783, NM_001290376, NM_001277230, NM_001277231, NM_001085495, NM_001256107, NM_145124, NM_001256108, NM_001359013, NM_001357393, NM_001080126, NM_001357968, NM_001277229, NM_177338, NM_183257, NM_023663, NM_001243712, NM_012032, NM_001294149, NM_001037294, NM_001368847, NM_007764, NM_170598, NM_011055, NM_001364648, NM_016864…	76	13330	19984	0.848217	1	1	1
Universal CHM	A	27	0.23224	GOTERM_BP_ALL	GO:0060341~regulation of cellular localization	7	5.7377	0.233953	NM_027889, NM_001164053, NM_134014, NM_001164055, NM_001035226, NM_001277096, NM_001277231, NM_007764, NM_011055, NM_011430, NM_178690, NM_001357393, NM_001039391, NM_001039390	76	1105	19984	1.66573	1	1	1
Universal CHM	A	27	0.23224	GOTERM_BP_ALL	GO:0051223~regulation of protein transport	3	2.45902	0.71049	NM_001277096, NM_011055, NM_001164053, NM_134014, NM_001164055, NM_001035226, NM_001039391, NM_001039390	76	656	19984	1.2025	1	1	1
Universal CHM	A	27	0.23224	GOTERM_BP_ALL	GO:0070201~regulation of establishment of protein localization	3	2.45902	0.735842	NM_001277096, NM_011055, NM_001164053, NM_134014, NM_001164055, NM_001035226, NM_001039391, NM_001039390	76	689	19984	1.14491	1	1	1
Universal CHM	A	27	0.23224	GOTERM_BP_ALL	GO:0090087~regulation of peptide transport	3	2.45902	0.742426	NM_001277096, NM_011055, NM_001164053, NM_134014, NM_001164055, NM_001035226, NM_001039391, NM_001039390	76	698	19984	1.13015	1	1	1
Universal CHM	A	27	0.23224	GOTERM_BP_ALL	GO:0032880~regulation of protein localization	4	3.27869	0.759757	NM_001277096, NM_001277231, NM_007764, NM_011055, NM_001164053, NM_134014, NM_001164055, NM_001035226, NM_001039391, NM_001039390	76	1047	19984	1.00457	1	1	1
Universal CHM	A	28	0.221725	GOTERM_BP_ALL	GO:0008380~RNA splicing	3	2.45902	0.460984	NM_001374212, NM_001374213, NM_025323, NM_144509, NM_177806	76	413	19984	1.91003	1	1	1
Universal CHM	A	28	0.221725	GOTERM_BP_ALL	GO:0006397~mRNA processing	3	2.45902	0.567555	NM_001374212, NM_001374213, NM_025323, NM_144509, NM_177806	76	504	19984	1.56516	1	1	1
Universal CHM	A	28	0.221725	GOTERM_BP_ALL	GO:0006396~RNA processing	4	3.27869	0.664106	NM_001374212, NM_001374213, NM_025323, NM_001253731, NM_144509, NM_153414, NM_177806	76	902	19984	1.16606	1	1	1
Universal CHM	A	28	0.221725	GOTERM_BP_ALL	GO:0016071~mRNA metabolic process	3	2.45902	0.746738	NM_001374212, NM_001374213, NM_025323, NM_144509, NM_177806	76	704	19984	1.12051	1	1	1
Universal CHM	A	29	0.221204	GOTERM_BP_ALL	GO:2001233~regulation of apoptotic signaling pathway	3	2.45902	0.495367	NM_001277926, NM_001080126, NM_021395, NM_012032	76	441	19984	1.78876	1	1	1
Universal CHM	A	29	0.221204	GOTERM_BP_ALL	GO:0080134~regulation of response to stress	7	5.7377	0.619955	NM_001277926, NM_001080126, NM_032541, NM_178641, NM_153127, NM_021395, NM_001243712, NM_012032, NM_008395	76	1695	19984	1.08592	1	1	1
Universal CHM	A	29	0.221204	GOTERM_BP_ALL	GO:0097190~apoptotic signaling pathway	3	2.45902	0.70648	NM_001277926, NM_001080126, NM_021395, NM_012032	76	651	19984	1.21174	1	1	1
Universal CHM	A	30	0.217754	GOTERM_BP_ALL	GO:1902531~regulation of intracellular signal transduction	11	9.01639	0.165051	NM_001277926, NM_001080126, NM_178641, NM_021395, NM_001243712, NM_012032, NM_001277231, NM_170588, NM_008117, NM_001085495, NM_007764, NM_011055, NM_178690, NM_008395, NM_170590	76	1881	19984	1.5377	1	1	1
Universal CHM	A	30	0.217754	GOTERM_BP_ALL	GO:0035295~tube development	6	4.91803	0.168782	NM_001277926, NM_001080126, NM_001277231, NM_153127, NM_008117, NM_007764, NM_001164042, NM_028014	76	780	19984	2.02267	1	1	1
Universal CHM	A	30	0.217754	GOTERM_BP_ALL	GO:1902533~positive regulation of intracellular signal transduction	5	4.09836	0.637263	NM_001277926, NM_001080126, NM_001277231, NM_170588, NM_008117, NM_007764, NM_012032, NM_170590	76	1156	19984	1.13732	1	1	1
Universal CHM	A	30	0.217754	GOTERM_BP_ALL	GO:0007166~cell surface receptor signaling pathway	10	8.19672	0.771107	NM_001277926, NM_001080126, NM_001369161, NM_153127, NM_001369166, NM_001164042, NM_001369167, NM_001369168, NM_001369162, NM_001369163, NM_001369164, NM_001369165, NM_001037294, NM_001277231, NM_170588, NM_001024918, NM_008117, NM_007764, NM_001256107, NM_145124, NM_001256108, NM_178690, NM_170590	76	2879	19984	0.913329	1	1	1
Universal CHM	A	30	0.217754	GOTERM_BP_ALL	GO:0023056~positive regulation of signaling	7	5.7377	0.81441	NM_001277926, NM_001080126, NM_178641, NM_001277231, NM_170588, NM_008117, NM_007764, NM_178690, NM_012032, NM_170590	76	2103	19984	0.875241	1	1	1
Universal CHM	A	30	0.217754	GOTERM_BP_ALL	GO:0034097~response to cytokine	4	3.27869	0.838471	NM_001277926, NM_001080126, NM_001277231, NM_170588, NM_008117, NM_007764, NM_170590	76	1206	19984	0.872131	1	1	1
Universal CHM	A	30	0.217754	GOTERM_BP_ALL	GO:0009967~positive regulation of signal transduction	5	4.09836	0.896406	NM_001277926, NM_001080126, NM_001277231, NM_170588, NM_008117, NM_007764, NM_012032, NM_170590	76	1721	19984	0.763938	1	1	1
Universal CHM	A	30	0.217754	GOTERM_BP_ALL	GO:0048584~positive regulation of response to stimulus	8	6.55738	0.898791	NM_001277926, NM_001080126, NM_001277231, NM_153127, NM_170588, NM_008117, NM_007764, NM_001364648, NM_012032, NM_016864, NM_170590, NM_001290376	76	2714	19984	0.775084	1	1	1
Universal CHM	A	30	0.217754	GOTERM_BP_ALL	GO:0010647~positive regulation of cell communication	6	4.91803	0.905104	NM_001277926, NM_001080126, NM_001277231, NM_170588, NM_008117, NM_007764, NM_178690, NM_012032, NM_170590	76	2094	19984	0.753431	1	1	1
Universal CHM	A	30	0.217754	GOTERM_BP_ALL	GO:0010033~response to organic substance	10	8.19672	0.974732	NM_001277926, NM_001080126, NM_027889, NM_153127, NM_001164042, NM_001359085, NM_001277231, NM_170588, NM_008117, NM_007764, NM_011055, NM_008191, NM_001357393, NM_170590	76	3977	19984	0.66117	1	1	1
Universal CHM	A	31	0.185547	GOTERM_BP_ALL	GO:0031589~cell-substrate adhesion	3	2.45902	0.420124	NM_001277231, NM_007764, NM_001359013, NM_020606	76	381	19984	2.07045	1	1	1
Universal CHM	A	31	0.185547	GOTERM_BP_ALL	GO:0007155~cell adhesion	7	5.7377	0.53346	NM_021500, NM_001277231, NM_153127, NM_007764, NM_011055, NM_001243712, NM_001359013, NM_020606, NM_008395	76	1555	19984	1.18369	1	1	1
Universal CHM	A	31	0.185547	GOTERM_BP_ALL	GO:0022610~biological adhesion	7	5.7377	0.541823	NM_021500, NM_001277231, NM_153127, NM_007764, NM_011055, NM_001243712, NM_001359013, NM_020606, NM_008395	76	1568	19984	1.17387	1	1	1
Universal CHM	A	31	0.185547	GOTERM_BP_ALL	GO:0030155~regulation of cell adhesion	4	3.27869	0.639732	NM_001277231, NM_007764, NM_011055, NM_001243712, NM_001359013, NM_008395	76	870	19984	1.20895	1	1	1
Universal CHM	A	31	0.185547	GOTERM_BP_ALL	GO:0098602~single organism cell adhesion	3	2.45902	0.779088	NM_001277231, NM_007764, NM_001243712, NM_020606, NM_008395	76	752	19984	1.04899	1	1	1
Universal CHM	A	31	0.185547	GOTERM_BP_ALL	GO:0009887~animal organ morphogenesis	4	3.27869	0.834678	NM_001037294, NM_001277231, NM_007764, NM_001359013, NM_020606	76	1197	19984	0.878688	1	1	1
Universal CHM	A	31	0.185547	GOTERM_BP_ALL	GO:0042127~regulation of cell proliferation	3	2.45902	0.994795	NM_001277231, NM_153127, NM_007764, NM_001243712, NM_008395	76	1883	19984	0.418928	1	1	1
Universal CHM	A	32	0.170143	GOTERM_BP_ALL	GO:0033044~regulation of chromosome organization	3	2.45902	0.544318	NM_001379204, NM_172382, NM_001347627, NM_001347626, NM_177338, NM_001161823, NM_001374714, NM_001379201	76	483	19984	1.63321	1	1	1
Universal CHM	A	32	0.170143	GOTERM_BP_ALL	GO:0033043~regulation of organelle organization	6	4.91803	0.667063	NM_001379204, NM_172382, NM_027889, NM_177338, NM_001161823, NM_134014, NM_001374714, NM_001035226, NM_001347627, NM_001347626, NM_178690, NM_001357393, NM_001379201	76	1491	19984	1.05814	1	1	1
Universal CHM	A	32	0.170143	GOTERM_BP_ALL	GO:0010628~positive regulation of gene expression	8	6.55738	0.74691	NM_001379204, NM_172382, NM_177338, NM_001164042, NM_001161823, NM_001374714, NM_032541, NM_001347627, NM_001347626, NM_001024918, NM_178690, NM_001364648, NM_016864, NM_001379201	76	2233	19984	0.942042	1	1	1
Universal CHM	A	32	0.170143	GOTERM_BP_ALL	GO:0010638~positive regulation of organelle organization	3	2.45902	0.769381	NM_001379204, NM_001347627, NM_001347626, NM_177338, NM_178690, NM_001374714, NM_001379201	76	737	19984	1.07034	1	1	1
Universal CHM	A	33	0.167387	GOTERM_BP_ALL	GO:0060429~epithelium development	6	4.91803	0.615396	NM_001277926, NM_001080126, NM_153127, NM_023663, NM_001164042, NM_028014, NM_001081091	76	1407	19984	1.12131	1	1	1
Universal CHM	A	33	0.167387	GOTERM_BP_ALL	GO:0002009~morphogenesis of an epithelium	3	2.45902	0.670982	NM_001277926, NM_001080126, NM_153127, NM_023663	76	609	19984	1.29531	1	1	1
Universal CHM	A	33	0.167387	GOTERM_BP_ALL	GO:0048729~tissue morphogenesis	3	2.45902	0.762033	NM_001277926, NM_001080126, NM_153127, NM_023663	76	726	19984	1.08656	1	1	1
Universal CHM	A	34	0.120693	GOTERM_BP_ALL	GO:0032270~positive regulation of cellular protein metabolic process	8	6.55738	0.488945	NM_001277926, NM_001080126, NM_001379204, NM_027889, NM_183257, NM_001374714, NM_032541, NM_001277231, NM_008117, NM_007764, NM_178690, NM_001357393, NM_001379201	76	1751	19984	1.20136	1	1	1
Universal CHM	A	34	0.120693	GOTERM_BP_ALL	GO:0065009~regulation of molecular function	11	9.01639	0.596171	NM_001277926, NM_001080126, NM_177338, NM_183257, NM_023663, NM_001164053, NM_001243712, NM_001164055, NM_001290376, NM_001277096, NM_032541, NM_001347627, NM_001347626, NM_001277231, NM_170588, NM_007764, NM_178690, NM_008395, NM_170590, NM_001039391, NM_001039390	76	2755	19984	1.04988	1	1	1
Universal CHM	A	34	0.120693	GOTERM_BP_ALL	GO:0051345~positive regulation of hydrolase activity	3	2.45902	0.684891	NM_001277926, NM_001080126, NM_001277231, NM_007764, NM_178690	76	625	19984	1.26215	1	1	1
Universal CHM	A	34	0.120693	GOTERM_BP_ALL	GO:0044093~positive regulation of molecular function	6	4.91803	0.745384	NM_001277926, NM_001080126, NM_001347627, NM_001347626, NM_001277231, NM_007764, NM_177338, NM_023663, NM_178690, NM_001290376	76	1636	19984	0.964355	1	1	1
Universal CHM	A	34	0.120693	GOTERM_BP_ALL	GO:0023056~positive regulation of signaling	7	5.7377	0.81441	NM_001277926, NM_001080126, NM_178641, NM_001277231, NM_170588, NM_008117, NM_007764, NM_178690, NM_012032, NM_170590	76	2103	19984	0.875241	1	1	1
Universal CHM	A	34	0.120693	GOTERM_BP_ALL	GO:0043085~positive regulation of catalytic activity	4	3.27869	0.847435	NM_001277926, NM_001080126, NM_001347627, NM_001347626, NM_001277231, NM_007764, NM_177338, NM_178690	76	1228	19984	0.856506	1	1	1
Universal CHM	A	34	0.120693	GOTERM_BP_ALL	GO:0010647~positive regulation of cell communication	6	4.91803	0.905104	NM_001277926, NM_001080126, NM_001277231, NM_170588, NM_008117, NM_007764, NM_178690, NM_012032, NM_170590	76	2094	19984	0.753431	1	1	1
Universal CHM	A	34	0.120693	GOTERM_BP_ALL	GO:0051336~regulation of hydrolase activity	3	2.45902	0.926626	NM_001277926, NM_001080126, NM_001277231, NM_007764, NM_178690	76	1113	19984	0.708753	1	1	1
Universal CHM	A	34	0.120693	GOTERM_BP_ALL	GO:0050790~regulation of catalytic activity	5	4.09836	0.951863	NM_001277926, NM_001080126, NM_177338, NM_001164053, NM_001164055, NM_001277096, NM_001347627, NM_001347626, NM_001277231, NM_007764, NM_178690, NM_001039391, NM_001039390	76	2013	19984	0.653123	1	1	1
Universal CHM	A	35	0.105522	GOTERM_BP_ALL	GO:0043065~positive regulation of apoptotic process	3	2.45902	0.731375	NM_001277926, NM_001080126, NM_012032, NM_001290376	76	683	19984	1.15497	1	1	1
Universal CHM	A	35	0.105522	GOTERM_BP_ALL	GO:0043068~positive regulation of programmed cell death	3	2.45902	0.735842	NM_001277926, NM_001080126, NM_012032, NM_001290376	76	689	19984	1.14491	1	1	1
Universal CHM	A	35	0.105522	GOTERM_BP_ALL	GO:0006952~defense response	7	5.7377	0.781154	NM_001277926, NM_001080126, NM_032541, NM_153127, NM_183257, NM_001243712, NM_012032, NM_008395, NM_001290376	76	2017	19984	0.912559	1	1	1
Universal CHM	A	35	0.105522	GOTERM_BP_ALL	GO:0010942~positive regulation of cell death	3	2.45902	0.785363	NM_001277926, NM_001080126, NM_012032, NM_001290376	76	762	19984	1.03523	1	1	1
Universal CHM	A	35	0.105522	GOTERM_BP_ALL	GO:0048584~positive regulation of response to stimulus	8	6.55738	0.898791	NM_001277926, NM_001080126, NM_001277231, NM_153127, NM_170588, NM_008117, NM_007764, NM_001364648, NM_012032, NM_016864, NM_170590, NM_001290376	76	2714	19984	0.775084	1	1	1
Universal CHM	A	36	0.0988737	GOTERM_BP_ALL	GO:0070925~organelle assembly	5	4.09836	0.462304	NM_001024918, NM_001370940, NM_178690, NM_020606, NM_001081091	76	928	19984	1.41674	1	1	1
Universal CHM	A	36	0.0988737	GOTERM_BP_ALL	GO:0044085~cellular component biogenesis	13	10.6557	0.618669	NM_001379125, NM_001374212, NM_001374213, NM_134014, NM_001253784, NM_020606, NM_001035226, NM_001253783, NM_177806, NM_001277231, NM_001024918, NM_001379120, NM_001379123, NM_001357393, NM_001379124, NM_027064, NM_001379122, NM_178641, NM_027889, NM_001355541, NM_001355542, NM_001379119, NM_001281803, NM_001164089, NM_001081091, NM_054046, NM_012003, NM_001370940, NM_007764, NM_178690	76	3351	19984	1.02009	1	1	1
Universal CHM	A	36	0.0988737	GOTERM_BP_ALL	GO:0022607~cellular component assembly	11	9.01639	0.731757	NM_001379125, NM_001374212, NM_001374213, NM_001253784, NM_020606, NM_001253783, NM_177806, NM_001277231, NM_001024918, NM_001379120, NM_001379123, NM_001379124, NM_027064, NM_001379122, NM_178641, NM_001355541, NM_001355542, NM_001379119, NM_001281803, NM_001164089, NM_001081091, NM_054046, NM_001370940, NM_012003, NM_007764, NM_178690	76	3063	19984	0.94431	1	1	1
Universal CHM	A	36	0.0988737	GOTERM_BP_ALL	GO:0034622~cellular macromolecular complex assembly	4	3.27869	0.832539	NM_178641, NM_001379125, NM_001374212, NM_001355541, NM_001374213, NM_001355542, NM_001379119, NM_001164089, NM_177806, NM_012003, NM_001379120, NM_001379123, NM_001379124, NM_027064, NM_001379122	76	1192	19984	0.882374	1	1	1
Universal CHM	A	36	0.0988737	GOTERM_BP_ALL	GO:0065003~macromolecular complex assembly	5	4.09836	0.898972	NM_178641, NM_001379125, NM_001374212, NM_001355541, NM_001374213, NM_001355542, NM_001379119, NM_001164089, NM_177806, NM_012003, NM_178690, NM_001379120, NM_001379123, NM_001379124, NM_027064, NM_001379122	76	1731	19984	0.759524	1	1	1
Universal CHM	A	36	0.0988737	GOTERM_BP_ALL	GO:0043933~macromolecular complex subunit organization	5	4.09836	0.945293	NM_178641, NM_001379125, NM_001374212, NM_001355541, NM_001374213, NM_001355542, NM_001379119, NM_001164089, NM_177806, NM_012003, NM_178690, NM_001379120, NM_001379123, NM_001379124, NM_027064, NM_001379122	76	1966	19984	0.668737	1	1	1
Universal CHM	A	36	0.0988737	GOTERM_BP_ALL	GO:0006461~protein complex assembly	3	2.45902	0.947628	NM_178641, NM_001379125, NM_001355541, NM_012003, NM_001355542, NM_001379119, NM_178690, NM_001379120, NM_001164089, NM_001379123, NM_001379124, NM_001379122	76	1217	19984	0.648186	1	1	1
Universal CHM	A	36	0.0988737	GOTERM_BP_ALL	GO:0070271~protein complex biogenesis	3	2.45902	0.947628	NM_178641, NM_001379125, NM_001355541, NM_012003, NM_001355542, NM_001379119, NM_178690, NM_001379120, NM_001164089, NM_001379123, NM_001379124, NM_001379122	76	1217	19984	0.648186	1	1	1
Universal CHM	A	36	0.0988737	GOTERM_BP_ALL	GO:0071822~protein complex subunit organization	3	2.45902	0.969149	NM_178641, NM_001379125, NM_001355541, NM_012003, NM_001355542, NM_001379119, NM_178690, NM_001379120, NM_001164089, NM_001379123, NM_001379124, NM_001379122	76	1376	19984	0.573286	1	1	1
Universal CHM	A	37	0.0971297	GOTERM_BP_ALL	GO:0035295~tube development	6	4.91803	0.168782	NM_001277926, NM_001080126, NM_001277231, NM_153127, NM_008117, NM_007764, NM_001164042, NM_028014	76	780	19984	2.02267	1	1	1
Universal CHM	A	37	0.0971297	GOTERM_BP_ALL	GO:0042221~response to chemical	20	16.3934	0.655064	NM_021395, NM_134014, NM_020606, NM_001035226, NM_001290376, NM_032541, NM_001277231, NM_146315, NM_170588, NM_001357393, NM_001277926, NM_001080126, NM_153127, NM_027889, NM_183257, NM_001164042, NM_001359085, NM_008117, NM_007764, NM_011055, NM_001364648, NM_026322, NM_016864, NM_008191, NM_170590, NM_027790	76	5354	19984	0.982246	1	1	1
Universal CHM	A	37	0.0971297	GOTERM_BP_ALL	GO:0032870~cellular response to hormone stimulus	3	2.45902	0.678865	NM_027889, NM_008117, NM_011055, NM_001357393	76	618	19984	1.27644	1	1	1
Universal CHM	A	37	0.0971297	GOTERM_BP_ALL	GO:0070887~cellular response to chemical stimulus	13	10.6557	0.720467	NM_153127, NM_027889, NM_021395, NM_001164042, NM_020606, NM_001290376, NM_001359085, NM_001277231, NM_170588, NM_008117, NM_007764, NM_011055, NM_026322, NM_001357393, NM_170590, NM_027790	76	3600	19984	0.949532	1	1	1
Universal CHM	A	37	0.0971297	GOTERM_BP_ALL	GO:0007167~enzyme linked receptor protein signaling pathway	4	3.27869	0.724377	NM_001277231, NM_153127, NM_008117, NM_007764, NM_001164042	76	989	19984	1.06349	1	1	1
Universal CHM	A	37	0.0971297	GOTERM_BP_ALL	GO:0071407~cellular response to organic cyclic compound	3	2.45902	0.743149	NM_001359085, NM_027889, NM_001164042, NM_001357393	76	699	19984	1.12853	1	1	1
Universal CHM	A	37	0.0971297	GOTERM_BP_ALL	GO:0007166~cell surface receptor signaling pathway	10	8.19672	0.771107	NM_001277926, NM_001080126, NM_001369161, NM_153127, NM_001369166, NM_001164042, NM_001369167, NM_001369168, NM_001369162, NM_001369163, NM_001369164, NM_001369165, NM_001037294, NM_001277231, NM_170588, NM_001024918, NM_008117, NM_007764, NM_001256107, NM_145124, NM_001256108, NM_178690, NM_170590	76	2879	19984	0.913329	1	1	1
Universal CHM	A	37	0.0971297	GOTERM_BP_ALL	GO:0071495~cellular response to endogenous stimulus	5	4.09836	0.813995	NM_001277231, NM_027889, NM_008117, NM_007764, NM_011055, NM_001164042, NM_001357393	76	1476	19984	0.890743	1	1	1
Universal CHM	A	37	0.0971297	GOTERM_BP_ALL	GO:0014070~response to organic cyclic compound	4	3.27869	0.843414	NM_001359085, NM_027889, NM_008117, NM_001164042, NM_001357393	76	1218	19984	0.863538	1	1	1
Universal CHM	A	37	0.0971297	GOTERM_BP_ALL	GO:1901699~cellular response to nitrogen compound	3	2.45902	0.846177	NM_001277231, NM_008117, NM_007764, NM_011055	76	875	19984	0.901534	1	1	1
Universal CHM	A	37	0.0971297	GOTERM_BP_ALL	GO:0009725~response to hormone	3	2.45902	0.8745	NM_027889, NM_008117, NM_011055, NM_001357393	76	942	19984	0.837412	1	1	1
Universal CHM	A	37	0.0971297	GOTERM_BP_ALL	GO:1901700~response to oxygen-containing compound	6	4.91803	0.914131	NM_001277926, NM_001080126, NM_001359085, NM_001277231, NM_008117, NM_007764, NM_011055, NM_008191	76	2136	19984	0.738616	1	1	1
Universal CHM	A	37	0.0971297	GOTERM_BP_ALL	GO:0044703~multi-organism reproductive process	4	3.27869	0.918304	NM_001277231, NM_001168693, NM_008117, NM_007764, NM_001164042	76	1458	19984	0.721392	1	1	1
Universal CHM	A	37	0.0971297	GOTERM_BP_ALL	GO:1901701~cellular response to oxygen-containing compound	4	3.27869	0.924741	NM_001359085, NM_001277231, NM_008117, NM_007764, NM_011055	76	1487	19984	0.707323	1	1	1
Universal CHM	A	37	0.0971297	GOTERM_BP_ALL	GO:0071310~cellular response to organic substance	8	6.55738	0.934135	NM_001359085, NM_001277231, NM_027889, NM_153127, NM_170588, NM_008117, NM_007764, NM_011055, NM_001164042, NM_001357393, NM_170590	76	2911	19984	0.722631	1	1	1
Universal CHM	A	37	0.0971297	GOTERM_BP_ALL	GO:0051704~multi-organism process	9	7.37705	0.938642	NM_032541, NM_001277231, NM_153127, NM_001168693, NM_008117, NM_007764, NM_183257, NM_001164042, NM_001243712, NM_012032, NM_008395	76	3266	19984	0.724595	1	1	1
Universal CHM	A	37	0.0971297	GOTERM_BP_ALL	GO:0009719~response to endogenous stimulus	5	4.09836	0.94069	NM_001277231, NM_027889, NM_008117, NM_007764, NM_011055, NM_001164042, NM_001357393	76	1936	19984	0.6791	1	1	1
Universal CHM	A	37	0.0971297	GOTERM_BP_ALL	GO:0033993~response to lipid	3	2.45902	0.944087	NM_001359085, NM_027889, NM_008117, NM_001357393	76	1197	19984	0.659016	1	1	1
Universal CHM	A	37	0.0971297	GOTERM_BP_ALL	GO:0022414~reproductive process	5	4.09836	0.953165	NM_001277231, NM_001168693, NM_008117, NM_007764, NM_029797, NM_001164042	76	2023	19984	0.649895	1	1	1
Universal CHM	A	37	0.0971297	GOTERM_BP_ALL	GO:0000003~reproduction	5	4.09836	0.953422	NM_001277231, NM_001168693, NM_008117, NM_007764, NM_029797, NM_001164042	76	2025	19984	0.649253	1	1	1
Universal CHM	A	37	0.0971297	GOTERM_BP_ALL	GO:1901698~response to nitrogen compound	3	2.45902	0.961625	NM_001277231, NM_008117, NM_007764, NM_011055	76	1311	19984	0.60171	1	1	1
Universal CHM	A	37	0.0971297	GOTERM_BP_ALL	GO:0010033~response to organic substance	10	8.19672	0.974732	NM_001277926, NM_001080126, NM_027889, NM_153127, NM_001164042, NM_001359085, NM_001277231, NM_170588, NM_008117, NM_007764, NM_011055, NM_008191, NM_001357393, NM_170590	76	3977	19984	0.66117	1	1	1
Universal CHM	A	37	0.0971297	GOTERM_BP_ALL	GO:0044702~single organism reproductive process	3	2.45902	0.993672	NM_001277231, NM_007764, NM_029797, NM_001164042	76	1829	19984	0.431297	1	1	1
Universal CHM	A	38	0.0860981	GOTERM_BP_ALL	GO:0009790~embryo development	5	4.09836	0.760776	NM_001277926, NM_001080126, NM_028901, NM_025323, NM_001164042, NM_028014	76	1362	19984	0.965299	1	1	1
Universal CHM	A	38	0.0860981	GOTERM_BP_ALL	GO:0043009~chordate embryonic development	3	2.45902	0.847558	NM_001277926, NM_001080126, NM_028901, NM_025323	76	878	19984	0.898453	1	1	1
Universal CHM	A	38	0.0860981	GOTERM_BP_ALL	GO:0009792~embryo development ending in birth or egg hatching	3	2.45902	0.855617	NM_001277926, NM_001080126, NM_028901, NM_025323	76	896	19984	0.880404	1	1	1
Universal CHM	A	39	0.0381791	GOTERM_BP_ALL	GO:1901564~organonitrogen compound metabolic process	7	5.7377	0.89521	NM_019875, NM_001378999, NM_012032, NM_001012363, NR_157137, NM_001364014, NM_001166391, NM_001357050, NM_010443, NM_001102415, NM_001102414, NM_028784, NM_026572, NM_023154	76	2378	19984	0.774025	1	1	1
Universal CHM	A	39	0.0381791	GOTERM_BP_ALL	GO:0006518~peptide metabolic process	3	2.45902	0.900847	NM_001364014, NM_001166391, NM_019875, NM_028784, NM_023154	76	1018	19984	0.774894	1	1	1
Universal CHM	A	39	0.0381791	GOTERM_BP_ALL	GO:0043603~cellular amide metabolic process	3	2.45902	0.952547	NM_001364014, NM_001166391, NM_019875, NM_028784, NM_023154	76	1247	19984	0.632592	1	1	1
Universal CHM	A	40	0.0279488	GOTERM_BP_ALL	GO:1901564~organonitrogen compound metabolic process	7	5.7377	0.89521	NM_019875, NM_001378999, NM_012032, NM_001012363, NR_157137, NM_001364014, NM_001166391, NM_001357050, NM_010443, NM_001102415, NM_001102414, NM_028784, NM_026572, NM_023154	76	2378	19984	0.774025	1	1	1
Universal CHM	A	40	0.0279488	GOTERM_BP_ALL	GO:0006082~organic acid metabolic process	3	2.45902	0.93251	NR_157137, NM_001166391, NM_001102415, NM_001102414, NM_028784, NM_026572, NM_001012363	76	1139	19984	0.692574	1	1	1
Universal CHM	A	40	0.0279488	GOTERM_BP_ALL	GO:0044281~small molecule metabolic process	4	3.27869	0.987586	NR_157137, NM_001166391, NM_021500, NM_001102415, NM_001102414, NM_028784, NM_026572, NM_001012363	76	2077	19984	0.506398	1	1	1
Universal CHM	B	1	4.15847	GOTERM_BP_ALL	GO:0007606~sensory perception of chemical stimulus	25	35.2113	5.9881e-16	NM_001166713, NM_001166736, NM_001011858, NM_001166751, NM_001012265, NM_001011752, NM_001166754, NM_147027, NM_001011829, NM_146817, NM_146738, NM_001011527, NM_001011823, NM_001166748, NM_147021, NM_001310551, NM_130868, NM_207674, NM_001122682, NM_146327, NM_146643, NM_146401, NM_147018, NM_001005524, NM_147019, NM_146729	51	1301	19984	7.52965	2.9643e-13	3.19764e-13	3.19764e-13
Universal CHM	B	1	4.15847	GOTERM_BP_ALL	GO:0007600~sensory perception	25	35.2113	2.48632e-12	NM_001166713, NM_001166736, NM_001011858, NM_001166751, NM_001012265, NM_001011752, NM_001166754, NM_147027, NM_001011829, NM_146817, NM_146738, NM_001011527, NM_001011823, NM_001166748, NM_147021, NM_001310551, NM_130868, NM_207674, NM_001122682, NM_146327, NM_146643, NM_146401, NM_147018, NM_001005524, NM_147019, NM_146729	51	1892	19984	5.17763	1.32771e-09	6.63846e-10	6.63846e-10
Universal CHM	B	1	4.15847	GOTERM_BP_ALL	GO:0050877~neurological system process	26	36.6197	6.14519e-11	NM_001166713, NM_001166736, NM_001011858, NM_001166751, NM_207667, NM_001012265, NM_001011752, NM_001166754, NM_147027, NM_001011829, NM_146817, NM_146738, NM_001011527, NM_001011823, NM_001166748, NM_147021, NM_001310551, NM_130868, NM_207674, NM_001122682, NM_146327, NM_146643, NM_146401, NM_147018, NM_001005524, NM_147019, NM_146729	51	2416	19984	4.21685	3.28153e-08	1.09384e-08	1.09384e-08
Universal CHM	B	1	4.15847	GOTERM_BP_ALL	GO:0007608~sensory perception of smell	19	26.7606	1.5478e-10	NM_001011527, NM_001011823, NM_147021, NM_001011858, NM_001310551, NM_130868, NM_001012265, NM_001011752, NM_207674, NM_146327, NM_146643, NM_146401, NM_147027, NM_001011829, NM_147018, NM_001005524, NM_146729, NM_147019, NM_146817, NM_146738	51	1162	19984	6.40707	8.26527e-08	2.06632e-08	2.06632e-08
Universal CHM	B	1	4.15847	GOTERM_BP_ALL	GO:0007186~G-protein coupled receptor signaling pathway	21	29.5775	2.05957e-08	NM_001011527, NM_001011823, NM_001034868, NM_147021, NM_001011858, NM_001310551, NM_130868, NM_001012265, NM_001011752, NM_207674, NM_146327, NM_011684, NM_146643, NM_146401, NM_147027, NM_001011829, NM_147018, NM_001005524, NM_146729, NM_147019, NM_146817, NM_146738	51	1989	19984	4.13711	1.0998e-05	1.63916e-06	1.63916e-06
Universal CHM	B	1	4.15847	GOTERM_BP_ALL	GO:0003008~system process	26	36.6197	2.14871e-08	NM_001166713, NM_001166736, NM_001011858, NM_001166751, NM_207667, NM_001012265, NM_001011752, NM_001166754, NM_147027, NM_001011829, NM_146817, NM_146738, NM_001011527, NM_001011823, NM_001166748, NM_147021, NM_001310551, NM_130868, NM_207674, NM_001122682, NM_146327, NM_146643, NM_146401, NM_147018, NM_001005524, NM_147019, NM_146729	51	3182	19984	3.20174	1.14741e-05	1.63916e-06	1.63916e-06
Universal CHM	B	1	4.15847	GOTERM_BP_ALL	GO:0050896~response to stimulus	41	57.7465	0.000188945	NM_001166713, NM_001166736, NM_020284, NM_001011858, NM_001281979, NM_001166751, NM_207667, NM_001012265, NM_001012640, NM_001011752, NM_001166754, NM_011684, NM_008369, NM_147027, NM_001011829, NM_146817, NM_146738, NM_001355151, NM_001011527, NM_001011823, NM_172481, NM_001166748, NM_001034868, NM_147021, NM_001004194, NM_001310551, NM_130868, NM_001167534, NM_001270494, NM_207674, NM_001122682…	51	10973	19984	1.4641	0.0959821	0.0112107	0.0112107
Universal CHM	B	1	4.15847	GOTERM_BP_ALL	GO:0007165~signal transduction	25	35.2113	0.0224084	NM_001011858, NM_001281979, NM_207667, NM_001012265, NM_001011752, NM_011684, NM_008369, NM_147027, NM_001011829, NM_146817, NM_146738, NM_001011527, NM_001011823, NM_001034868, NM_147021, NM_001310551, NM_130868, NM_001270494, NM_207674, NM_146327, NM_146643, NM_146401, NM_147018, NM_001005524, NM_147019, NM_146729	51	6670	19984	1.46868	0.999994	1	1
Universal CHM	B	1	4.15847	GOTERM_BP_ALL	GO:0032501~multicellular organismal process	31	43.662	0.0479099	NM_001166713, NM_001166736, NM_001145977, NM_001011858, NM_001281979, NM_001166751, NM_207667, NM_001012265, NM_020007, NM_001011752, NM_001166754, NM_147027, NM_001011829, NM_146817, NM_146738, NM_001001332, NM_001011527, NM_001011823, NM_001166748, NM_147021, NM_001253711, NM_001013804, NM_178721, NM_001310551, NM_001253710, NM_130868, NM_001310514, NM_207674, NM_001122682, NM_146327, NM_146643…	51	9444	19984	1.28623	1	1	1
Universal CHM	B	1	4.15847	GOTERM_BP_ALL	GO:0044700~single organism signaling	25	35.2113	0.0587929	NM_001011858, NM_001281979, NM_207667, NM_001012265, NM_001011752, NM_011684, NM_008369, NM_147027, NM_001011829, NM_146817, NM_146738, NM_001011527, NM_001011823, NM_001034868, NM_147021, NM_001310551, NM_130868, NM_001270494, NM_207674, NM_146327, NM_146643, NM_146401, NM_147018, NM_001005524, NM_147019, NM_146729	51	7248	19984	1.35156	1	1	1
Universal CHM	B	1	4.15847	GOTERM_BP_ALL	GO:0023052~signaling	25	35.2113	0.0632411	NM_001011858, NM_001281979, NM_207667, NM_001012265, NM_001011752, NM_011684, NM_008369, NM_147027, NM_001011829, NM_146817, NM_146738, NM_001011527, NM_001011823, NM_001034868, NM_147021, NM_001310551, NM_130868, NM_001270494, NM_207674, NM_146327, NM_146643, NM_146401, NM_147018, NM_001005524, NM_147019, NM_146729	51	7297	19984	1.34248	1	1	1
Universal CHM	B	1	4.15847	GOTERM_BP_ALL	GO:0007154~cell communication	25	35.2113	0.0696251	NM_001011858, NM_001281979, NM_207667, NM_001012265, NM_001011752, NM_011684, NM_008369, NM_147027, NM_001011829, NM_146817, NM_146738, NM_001011527, NM_001011823, NM_001034868, NM_147021, NM_001310551, NM_130868, NM_001270494, NM_207674, NM_146327, NM_146643, NM_146401, NM_147018, NM_001005524, NM_147019, NM_146729	51	7363	19984	1.33045	1	1	1
Universal CHM	B	1	4.15847	GOTERM_BP_ALL	GO:0051716~cellular response to stimulus	28	39.4366	0.0969051	NM_001011858, NM_001281979, NM_207667, NM_001012265, NM_001012640, NM_001011752, NM_011684, NM_008369, NM_147027, NM_001011829, NM_146817, NM_146738, NM_001011527, NM_001011823, NM_001034868, NM_147021, NM_001310551, NM_130868, NM_001270494, NM_207674, NM_139220, NM_146327, NM_001177528, NM_146643, NM_146401, NM_147018, NM_001005524, NM_147019, NM_146729	51	8768	19984	1.25132	1	1	1
Universal CHM	B	1	4.15847	GOTERM_BP_ALL	GO:0065007~biological regulation	39	54.9296	0.242497	NM_001011858, NM_001281979, NM_207667, NM_001012265, NM_020007, NM_001012640, NM_001011752, NR_136920, NM_011684, NM_008369, NM_147027, NM_001011829, NM_146817, NM_146738, NM_001001332, NM_001355151, NM_001085419, NM_001011527, NM_001011823, NM_172481, NM_001034868, NM_147021, NM_001309389, NM_001004194, NM_001243138, NM_001253711, NM_001309388, NM_001013804, NM_001243139, NM_001310551, NM_001253…	51	14074	19984	1.08582	1	1	1
Universal CHM	B	1	4.15847	GOTERM_BP_ALL	GO:0050789~regulation of biological process	36	50.7042	0.370858	NM_001011858, NM_001281979, NM_207667, NM_001012265, NM_020007, NM_001011752, NR_136920, NM_011684, NM_008369, NM_147027, NM_001011829, NM_146817, NM_146738, NM_001001332, NM_001355151, NM_001085419, NM_001011527, NM_001011823, NM_172481, NM_001034868, NM_147021, NM_001309389, NM_001004194, NM_001243138, NM_001253711, NM_001309388, NM_001243139, NM_001310551, NM_001253710, NM_130868, NM_001256493…	51	13330	19984	1.05824	1	1	1
Universal CHM	B	1	4.15847	GOTERM_BP_ALL	GO:0050794~regulation of cellular process	33	46.4789	0.490416	NM_001011858, NM_001281979, NM_207667, NM_001012265, NM_020007, NM_001011752, NR_136920, NM_011684, NM_008369, NM_147027, NM_001011829, NM_146817, NM_146738, NM_001001332, NM_001085419, NM_001011527, NM_001011823, NM_001034868, NM_147021, NM_001309389, NM_001243138, NM_001253711, NM_001309388, NM_001243139, NM_001310551, NM_001253710, NM_130868, NM_001256493, NM_001270494, NM_001310514, NM_207674…	51	12540	19984	1.03117	1	1	1
Universal CHM	B	1	4.15847	GOTERM_BP_ALL	GO:0044699~single-organism process	31	43.662	0.998819	NM_001145977, NM_001011858, NM_001281979, NM_207667, NM_001012265, NM_020007, NM_001011752, NM_011684, NM_008369, NM_147027, NM_001011829, NM_146817, NM_146738, NM_001001332, NM_001085419, NM_001011527, NM_001011823, NM_001034868, NM_147021, NM_001253711, NM_001013804, NM_178721, NM_001310551, NM_001253710, NM_130868, NM_001270494, NM_001310514, NM_207674, NM_139220, NM_146327, NM_146643, NM_1464…	51	15590	19984	0.779162	1	1	1
Universal CHM	B	1	4.15847	GOTERM_BP_ALL	GO:0009987~cellular process	37	52.1127	0.999907	NM_020284, NM_001011858, NM_001281979, NM_207667, NM_001012265, NM_020007, NM_001012640, NM_001011752, NR_136920, NM_011684, NM_008369, NM_147027, NM_001011829, NM_146817, NM_146738, NM_001001332, NM_001085419, NM_001011527, NM_001011823, NM_001034868, NM_147021, NM_001309389, NM_001243138, NM_001253711, NM_001309388, NM_001243139, NM_001310551, NM_001253710, NM_130868, NM_001256493, NM_001270494…	51	17941	19984	0.808104	1	1	1
Universal CHM	B	2	3.57272	GOTERM_BP_ALL	GO:0019236~response to pheromone	10	14.0845	1.04132e-08	NM_001166713, NM_001045544, NM_001166748, NM_001166736, NM_011684, NM_001166751, NM_001167534, NM_001122682, NM_001166754, NM_001167535	51	250	19984	15.6737	5.56064e-06	1.11213e-06	1.11213e-06
Universal CHM	B	2	3.57272	GOTERM_BP_ALL	GO:0050909~sensory perception of taste	6	8.4507	7.67029e-06	NM_001166713, NM_001166748, NM_001166736, NM_001166751, NM_001122682, NM_001166754	51	109	19984	21.5693	0.00408757	0.000511992	0.000511992
Universal CHM	B	2	3.57272	GOTERM_BP_ALL	GO:0010033~response to organic substance	14	19.7183	0.180957	NM_001166713, NM_001166748, NM_001166736, NM_001281979, NM_001166751, NM_001167534, NM_001012640, NM_001122682, NM_001167535, NM_001166754, NM_001045544, NM_001177528, NM_011684, NM_008369	51	3977	19984	1.37938	1	1	1
Universal CHM	B	2	3.57272	GOTERM_BP_ALL	GO:0042221~response to chemical	16	22.5352	0.354124	NM_001166713, NM_001166748, NM_001166736, NM_001281979, NM_001166751, NM_001167534, NM_001012640, NM_001122682, NM_001167535, NM_001166754, NM_139220, NM_001045544, NM_001177528, NM_011684, NM_008369, NM_001011829	51	5354	19984	1.17099	1	1	1
Universal CHM	B	3	0.119417	GOTERM_BP_ALL	GO:0098542~defense response to other organism	4	5.6338	0.399577	NM_139220, NM_001177528, NM_001004159, NM_001012640	51	910	19984	1.72239	1	1	1
Universal CHM	B	3	0.119417	GOTERM_BP_ALL	GO:0042742~defense response to bacterium	3	4.22535	0.443623	NM_139220, NM_001177528, NM_001012640	51	598	19984	1.96577	1	1	1
Universal CHM	B	3	0.119417	GOTERM_BP_ALL	GO:0006952~defense response	6	8.4507	0.577584	NM_172481, NM_139220, NM_001177528, NM_001004194, NM_001004159, NM_001012640, NM_001355151	51	2017	19984	1.16562	1	1	1
Universal CHM	B	3	0.119417	GOTERM_BP_ALL	GO:0051707~response to other organism	4	5.6338	0.769207	NM_139220, NM_001177528, NM_001004159, NM_001012640	51	1585	19984	0.988879	1	1	1
Universal CHM	B	3	0.119417	GOTERM_BP_ALL	GO:0043207~response to external biotic stimulus	4	5.6338	0.770348	NM_139220, NM_001177528, NM_001004159, NM_001012640	51	1588	19984	0.98701	1	1	1
Universal CHM	B	3	0.119417	GOTERM_BP_ALL	GO:0045087~innate immune response	3	4.22535	0.791067	NM_001177528, NM_001004159, NM_001012640	51	1150	19984	1.0222	1	1	1
Universal CHM	B	3	0.119417	GOTERM_BP_ALL	GO:0009607~response to biotic stimulus	4	5.6338	0.791878	NM_139220, NM_001177528, NM_001004159, NM_001012640	51	1647	19984	0.951653	1	1	1
Universal CHM	B	3	0.119417	GOTERM_BP_ALL	GO:0006955~immune response	5	7.04225	0.801835	NM_001177528, NM_001034868, NM_020284, NM_001004159, NM_001012640	51	2154	19984	0.909571	1	1	1
Universal CHM	B	3	0.119417	GOTERM_BP_ALL	GO:0009617~response to bacterium	3	4.22535	0.812973	NM_139220, NM_001177528, NM_001012640	51	1206	19984	0.974734	1	1	1
Universal CHM	B	3	0.119417	GOTERM_BP_ALL	GO:0009605~response to external stimulus	6	8.4507	0.915822	NM_172481, NM_139220, NM_001177528, NM_001004194, NM_001004159, NM_001012640, NM_001355151	51	3171	19984	0.741425	1	1	1
Universal CHM	B	3	0.119417	GOTERM_BP_ALL	GO:0002376~immune system process	5	7.04225	0.976124	NM_001177528, NM_001034868, NM_020284, NM_001004159, NM_001012640	51	3327	19984	0.588884	1	1	1
Universal CHM	B	3	0.119417	GOTERM_BP_ALL	GO:0006950~response to stress	7	9.85915	0.981904	NM_172481, NM_139220, NM_001177528, NM_001004194, NM_207667, NM_001004159, NM_001012640, NM_001355151	51	4526	19984	0.606032	1	1	1
Universal CHM	B	3	0.119417	GOTERM_BP_ALL	GO:0070887~cellular response to chemical stimulus	5	7.04225	0.986515	NM_139220, NM_001177528, NM_008369, NM_001281979, NM_001012640	51	3600	19984	0.544227	1	1	1
Universal CHM	B	3	0.119417	GOTERM_BP_ALL	GO:0051704~multi-organism process	4	5.6338	0.992382	NM_139220, NM_001177528, NM_001004159, NM_001012640	51	3266	19984	0.479906	1	1	1
Universal CHM	B	4	0.0564788	GOTERM_BP_ALL	GO:0071396~cellular response to lipid	3	4.22535	0.587715	NM_001177528, NM_001281979, NM_001012640	51	782	19984	1.50323	1	1	1
Universal CHM	B	4	0.0564788	GOTERM_BP_ALL	GO:0033993~response to lipid	3	4.22535	0.809592	NM_001177528, NM_001281979, NM_001012640	51	1197	19984	0.982063	1	1	1
Universal CHM	B	4	0.0564788	GOTERM_BP_ALL	GO:1901701~cellular response to oxygen-containing compound	3	4.22535	0.895193	NM_001177528, NM_001281979, NM_001012640	51	1487	19984	0.790538	1	1	1
Universal CHM	B	4	0.0564788	GOTERM_BP_ALL	GO:1901700~response to oxygen-containing compound	3	4.22535	0.975606	NM_001177528, NM_001281979, NM_001012640	51	2136	19984	0.550341	1	1	1
Universal CHM	B	4	0.0564788	GOTERM_BP_ALL	GO:0071310~cellular response to organic substance	4	5.6338	0.982883	NM_001177528, NM_008369, NM_001281979, NM_001012640	51	2911	19984	0.538431	1	1	1
Universal CHM	B	4	0.0564788	GOTERM_BP_ALL	GO:0070887~cellular response to chemical stimulus	5	7.04225	0.986515	NM_139220, NM_001177528, NM_008369, NM_001281979, NM_001012640	51	3600	19984	0.544227	1	1	1
Universal CHM	B	4	0.0564788	GOTERM_BP_ALL	GO:0065008~regulation of biological quality	5	7.04225	0.998662	NM_001177528, NM_001013804, NM_001281979, NM_207667, NM_001012640	51	4601	19984	0.425824	1	1	1
Universal CHM	B	5	0.00840276	GOTERM_BP_ALL	GO:0051252~regulation of RNA metabolic process	8	11.2676	0.897983	NM_001085419, NM_001309389, NM_001253711, NM_001243138, NM_001309388, NM_001243139, NM_001281979, NM_001253710, NM_001256493, NM_020007, NM_001310514, NM_001177767, NR_136920, NM_001253708, NM_001253709	51	4004	19984	0.782903	1	1	1
Universal CHM	B	5	0.00840276	GOTERM_BP_ALL	GO:0006355~regulation of transcription, DNA-templated	7	9.85915	0.927644	NM_001085419, NM_001177767, NR_136920, NM_001309389, NM_001243138, NM_001309388, NM_001243139, NM_001281979, NM_001256493	51	3751	19984	0.731246	1	1	1
Universal CHM	B	5	0.00840276	GOTERM_BP_ALL	GO:1903506~regulation of nucleic acid-templated transcription	7	9.85915	0.928116	NM_001085419, NM_001177767, NR_136920, NM_001309389, NM_001243138, NM_001309388, NM_001243139, NM_001281979, NM_001256493	51	3755	19984	0.730467	1	1	1
Universal CHM	B	5	0.00840276	GOTERM_BP_ALL	GO:2001141~regulation of RNA biosynthetic process	7	9.85915	0.929861	NM_001085419, NM_001177767, NR_136920, NM_001309389, NM_001243138, NM_001309388, NM_001243139, NM_001281979, NM_001256493	51	3770	19984	0.72756	1	1	1
Universal CHM	B	5	0.00840276	GOTERM_BP_ALL	GO:0097659~nucleic acid-templated transcription	7	9.85915	0.941399	NM_001085419, NM_001177767, NR_136920, NM_001309389, NM_001243138, NM_001309388, NM_001243139, NM_001281979, NM_001256493	51	3878	19984	0.707298	1	1	1
Universal CHM	B	5	0.00840276	GOTERM_BP_ALL	GO:0019219~regulation of nucleobase-containing compound metabolic process	8	11.2676	0.943474	NM_001085419, NM_001309389, NM_001253711, NM_001243138, NM_001309388, NM_001243139, NM_001281979, NM_001253710, NM_001256493, NM_020007, NM_001310514, NM_001177767, NR_136920, NM_001253708, NM_001253709	51	4383	19984	0.715205	1	1	1
Universal CHM	B	5	0.00840276	GOTERM_BP_ALL	GO:0032774~RNA biosynthetic process	7	9.85915	0.94411	NM_001085419, NM_001177767, NR_136920, NM_001309389, NM_001243138, NM_001309388, NM_001243139, NM_001281979, NM_001256493	51	3906	19984	0.702228	1	1	1
Universal CHM	B	5	0.00840276	GOTERM_BP_ALL	GO:0006351~transcription, DNA-templated	6	8.4507	0.960063	NM_001085419, NM_001177767, NM_001309389, NM_001243138, NM_001309388, NM_001243139, NM_001281979, NM_001256493	51	3594	19984	0.654162	1	1	1
Universal CHM	B	5	0.00840276	GOTERM_BP_ALL	GO:0034654~nucleobase-containing compound biosynthetic process	7	9.85915	0.972742	NM_001085419, NM_001177767, NR_136920, NM_001309389, NM_001243138, NM_001309388, NM_001243139, NM_001281979, NM_001256493	51	4310	19984	0.636404	1	1	1
Universal CHM	B	5	0.00840276	GOTERM_BP_ALL	GO:0051171~regulation of nitrogen compound metabolic process	8	11.2676	0.972918	NM_001085419, NM_001309389, NM_001253711, NM_001243138, NM_001309388, NM_001243139, NM_001281979, NM_001253710, NM_001256493, NM_020007, NM_001310514, NM_001177767, NR_136920, NM_001253708, NM_001253709	51	4811	19984	0.651579	1	1	1
Universal CHM	B	5	0.00840276	GOTERM_BP_ALL	GO:2000112~regulation of cellular macromolecule biosynthetic process	7	9.85915	0.974175	NM_001085419, NM_001177767, NR_136920, NM_001309389, NM_001243138, NM_001309388, NM_001243139, NM_001281979, NM_001256493	51	4339	19984	0.632151	1	1	1
Universal CHM	B	5	0.00840276	GOTERM_BP_ALL	GO:0006357~regulation of transcription from RNA polymerase II promoter	4	5.6338	0.974772	NM_001177767, NM_001309389, NM_001243138, NM_001309388, NM_001243139, NM_001256493	51	2734	19984	0.573289	1	1	1
Universal CHM	B	5	0.00840276	GOTERM_BP_ALL	GO:0016070~RNA metabolic process	8	11.2676	0.974809	NM_001085419, NM_001309389, NM_001253711, NM_001243138, NM_001309388, NM_001243139, NM_001281979, NM_001253710, NM_001256493, NM_020007, NM_001310514, NM_001177767, NR_136920, NM_001253708, NM_001253709	51	4851	19984	0.646206	1	1	1
Universal CHM	B	5	0.00840276	GOTERM_BP_ALL	GO:0018130~heterocycle biosynthetic process	7	9.85915	0.976309	NM_001085419, NM_001177767, NR_136920, NM_001309389, NM_001243138, NM_001309388, NM_001243139, NM_001281979, NM_001256493	51	4385	19984	0.625519	1	1	1
Universal CHM	B	5	0.00840276	GOTERM_BP_ALL	GO:0019438~aromatic compound biosynthetic process	7	9.85915	0.976708	NM_001085419, NM_001177767, NR_136920, NM_001309389, NM_001243138, NM_001309388, NM_001243139, NM_001281979, NM_001256493	51	4394	19984	0.624238	1	1	1
Universal CHM	B	5	0.00840276	GOTERM_BP_ALL	GO:0010556~regulation of macromolecule biosynthetic process	7	9.85915	0.976883	NM_001085419, NM_001177767, NR_136920, NM_001309389, NM_001243138, NM_001309388, NM_001243139, NM_001281979, NM_001256493	51	4398	19984	0.62367	1	1	1
Universal CHM	B	5	0.00840276	GOTERM_BP_ALL	GO:0010468~regulation of gene expression	8	11.2676	0.981744	NM_001085419, NM_001309389, NM_001253711, NM_001243138, NM_001309388, NM_001243139, NM_001281979, NM_001253710, NM_001256493, NM_020007, NM_001310514, NM_001177767, NR_136920, NM_001253708, NM_001253709	51	5025	19984	0.62383	1	1	1
Universal CHM	B	5	0.00840276	GOTERM_BP_ALL	GO:1901362~organic cyclic compound biosynthetic process	7	9.85915	0.982286	NM_001085419, NM_001177767, NR_136920, NM_001309389, NM_001243138, NM_001309388, NM_001243139, NM_001281979, NM_001256493	51	4537	19984	0.604563	1	1	1
Universal CHM	B	5	0.00840276	GOTERM_BP_ALL	GO:0031326~regulation of cellular biosynthetic process	7	9.85915	0.98452	NM_001085419, NM_001177767, NR_136920, NM_001309389, NM_001243138, NM_001309388, NM_001243139, NM_001281979, NM_001256493	51	4606	19984	0.595506	1	1	1
Universal CHM	B	5	0.00840276	GOTERM_BP_ALL	GO:0009889~regulation of biosynthetic process	7	9.85915	0.986868	NM_001085419, NM_001177767, NR_136920, NM_001309389, NM_001243138, NM_001309388, NM_001243139, NM_001281979, NM_001256493	51	4689	19984	0.584965	1	1	1
Universal CHM	B	5	0.00840276	GOTERM_BP_ALL	GO:0090304~nucleic acid metabolic process	8	11.2676	0.991044	NM_001085419, NM_001309389, NM_001253711, NM_001243138, NM_001309388, NM_001243139, NM_001281979, NM_001253710, NM_001256493, NM_020007, NM_001310514, NM_001177767, NR_136920, NM_001253708, NM_001253709	51	5390	19984	0.581585	1	1	1
Universal CHM	B	5	0.00840276	GOTERM_BP_ALL	GO:0044271~cellular nitrogen compound biosynthetic process	7	9.85915	0.995263	NM_001085419, NM_001177767, NR_136920, NM_001309389, NM_001243138, NM_001309388, NM_001243139, NM_001281979, NM_001256493	51	5178	19984	0.529722	1	1	1
Universal CHM	B	5	0.00840276	GOTERM_BP_ALL	GO:0034645~cellular macromolecule biosynthetic process	7	9.85915	0.996102	NM_001085419, NM_001177767, NR_136920, NM_001309389, NM_001243138, NM_001309388, NM_001243139, NM_001281979, NM_001256493	51	5267	19984	0.520771	1	1	1
Universal CHM	B	5	0.00840276	GOTERM_BP_ALL	GO:0009059~macromolecule biosynthetic process	7	9.85915	0.996677	NM_001085419, NM_001177767, NR_136920, NM_001309389, NM_001243138, NM_001309388, NM_001243139, NM_001281979, NM_001256493	51	5339	19984	0.513748	1	1	1
Universal CHM	B	5	0.00840276	GOTERM_BP_ALL	GO:0006139~nucleobase-containing compound metabolic process	8	11.2676	0.997456	NM_001085419, NM_001309389, NM_001253711, NM_001243138, NM_001309388, NM_001243139, NM_001281979, NM_001253710, NM_001256493, NM_020007, NM_001310514, NM_001177767, NR_136920, NM_001253708, NM_001253709	51	5982	19984	0.52403	1	1	1
Universal CHM	B	5	0.00840276	GOTERM_BP_ALL	GO:0010467~gene expression	8	11.2676	0.997736	NM_001085419, NM_001309389, NM_001253711, NM_001243138, NM_001309388, NM_001243139, NM_001281979, NM_001253710, NM_001256493, NM_020007, NM_001310514, NM_001177767, NR_136920, NM_001253708, NM_001253709	51	6034	19984	0.519514	1	1	1
Universal CHM	B	5	0.00840276	GOTERM_BP_ALL	GO:0080090~regulation of primary metabolic process	9	12.6761	0.998143	NM_001085419, NM_001309389, NM_001253711, NM_001243138, NM_001309388, NM_001243139, NM_001281979, NM_001253710, NM_001256493, NM_020007, NM_001310514, NM_001177767, NR_136920, NM_001253708, NM_001001332, NM_001253709	51	6629	19984	0.531994	1	1	1
Universal CHM	B	5	0.00840276	GOTERM_BP_ALL	GO:0046483~heterocycle metabolic process	8	11.2676	0.998171	NM_001085419, NM_001309389, NM_001253711, NM_001243138, NM_001309388, NM_001243139, NM_001281979, NM_001253710, NM_001256493, NM_020007, NM_001310514, NM_001177767, NR_136920, NM_001253708, NM_001253709	51	6128	19984	0.511545	1	1	1
Universal CHM	B	5	0.00840276	GOTERM_BP_ALL	GO:0006725~cellular aromatic compound metabolic process	8	11.2676	0.998493	NM_001085419, NM_001309389, NM_001253711, NM_001243138, NM_001309388, NM_001243139, NM_001281979, NM_001253710, NM_001256493, NM_020007, NM_001310514, NM_001177767, NR_136920, NM_001253708, NM_001253709	51	6212	19984	0.504627	1	1	1
Universal CHM	B	5	0.00840276	GOTERM_BP_ALL	GO:0031323~regulation of cellular metabolic process	9	12.6761	0.998501	NM_001085419, NM_001309389, NM_001253711, NM_001243138, NM_001309388, NM_001243139, NM_001281979, NM_001253710, NM_001256493, NM_020007, NM_001310514, NM_001177767, NR_136920, NM_001253708, NM_001001332, NM_001253709	51	6723	19984	0.524556	1	1	1
Universal CHM	B	5	0.00840276	GOTERM_BP_ALL	GO:0060255~regulation of macromolecule metabolic process	9	12.6761	0.998788	NM_001085419, NM_001309389, NM_001253711, NM_001243138, NM_001309388, NM_001243139, NM_001281979, NM_001253710, NM_001256493, NM_020007, NM_001310514, NM_001177767, NR_136920, NM_001253708, NM_001001332, NM_001253709	51	6815	19984	0.517474	1	1	1
Universal CHM	B	5	0.00840276	GOTERM_BP_ALL	GO:1901360~organic cyclic compound metabolic process	8	11.2676	0.99916	NM_001085419, NM_001309389, NM_001253711, NM_001243138, NM_001309388, NM_001243139, NM_001281979, NM_001253710, NM_001256493, NM_020007, NM_001310514, NM_001177767, NR_136920, NM_001253708, NM_001253709	51	6460	19984	0.485255	1	1	1
Universal CHM	B	5	0.00840276	GOTERM_BP_ALL	GO:0019222~regulation of metabolic process	9	12.6761	0.999653	NM_001085419, NM_001309389, NM_001253711, NM_001243138, NM_001309388, NM_001243139, NM_001281979, NM_001253710, NM_001256493, NM_020007, NM_001310514, NM_001177767, NR_136920, NM_001253708, NM_001001332, NM_001253709	51	7331	19984	0.481051	1	1	1
Universal CHM	B	5	0.00840276	GOTERM_BP_ALL	GO:0044249~cellular biosynthetic process	7	9.85915	0.999681	NM_001085419, NM_001177767, NR_136920, NM_001309389, NM_001243138, NM_001309388, NM_001243139, NM_001281979, NM_001256493	51	6316	19984	0.434278	1	1	1
Universal CHM	B	5	0.00840276	GOTERM_BP_ALL	GO:1901576~organic substance biosynthetic process	7	9.85915	0.999734	NM_001085419, NM_001177767, NR_136920, NM_001309389, NM_001243138, NM_001309388, NM_001243139, NM_001281979, NM_001256493	51	6387	19984	0.429451	1	1	1
Universal CHM	B	5	0.00840276	GOTERM_BP_ALL	GO:0034641~cellular nitrogen compound metabolic process	8	11.2676	0.999741	NM_001085419, NM_001309389, NM_001253711, NM_001243138, NM_001309388, NM_001243139, NM_001281979, NM_001253710, NM_001256493, NM_020007, NM_001310514, NM_001177767, NR_136920, NM_001253708, NM_001253709	51	6933	19984	0.452148	1	1	1
Universal CHM	B	5	0.00840276	GOTERM_BP_ALL	GO:0009058~biosynthetic process	7	9.85915	0.999805	NM_001085419, NM_001177767, NR_136920, NM_001309389, NM_001243138, NM_001309388, NM_001243139, NM_001281979, NM_001256493	51	6505	19984	0.421661	1	1	1
Universal CHM	B	5	0.00840276	GOTERM_BP_ALL	GO:0006807~nitrogen compound metabolic process	8	11.2676	0.999909	NM_001085419, NM_001309389, NM_001253711, NM_001243138, NM_001309388, NM_001243139, NM_001281979, NM_001253710, NM_001256493, NM_020007, NM_001310514, NM_001177767, NR_136920, NM_001253708, NM_001253709	51	7326	19984	0.427893	1	1	1
Universal CHM	B	5	0.00840276	GOTERM_BP_ALL	GO:0044260~cellular macromolecule metabolic process	11	15.493	0.999951	NM_001085419, NM_020284, NM_001309389, NM_001253711, NM_001243138, NM_001309388, NM_001243139, NM_001281979, NM_001253710, NM_207667, NM_001256493, NM_020007, NM_001310514, NM_001177767, NR_136920, NM_001253708, NM_001001332, NM_001253709	51	9044	19984	0.476589	1	1	1
Universal CHM	B	5	0.00840276	GOTERM_BP_ALL	GO:0043170~macromolecule metabolic process	11	15.493	0.999998	NM_001085419, NM_020284, NM_001309389, NM_001253711, NM_001243138, NM_001309388, NM_001243139, NM_001281979, NM_001253710, NM_207667, NM_001256493, NM_020007, NM_001310514, NM_001177767, NR_136920, NM_001253708, NM_001001332, NM_001253709	51	10167	19984	0.423948	1	1	1
Universal CHM	B	5	0.00840276	GOTERM_BP_ALL	GO:0044237~cellular metabolic process	11	15.493	1	NM_001085419, NM_020284, NM_001309389, NM_001253711, NM_001243138, NM_001309388, NM_001243139, NM_001281979, NM_001253710, NM_207667, NM_001256493, NM_020007, NM_001310514, NM_001177767, NR_136920, NM_001253708, NM_001001332, NM_001253709	51	11117	19984	0.387719	1	1	1
Universal CHM	B	5	0.00840276	GOTERM_BP_ALL	GO:0044238~primary metabolic process	11	15.493	1	NM_001085419, NM_020284, NM_001309389, NM_001253711, NM_001243138, NM_001309388, NM_001243139, NM_001281979, NM_001253710, NM_207667, NM_001256493, NM_020007, NM_001310514, NM_001177767, NR_136920, NM_001253708, NM_001001332, NM_001253709	51	11251	19984	0.383101	1	1	1
Universal CHM	B	5	0.00840276	GOTERM_BP_ALL	GO:0071704~organic substance metabolic process	11	15.493	1	NM_001085419, NM_020284, NM_001309389, NM_001253711, NM_001243138, NM_001309388, NM_001243139, NM_001281979, NM_001253710, NM_207667, NM_001256493, NM_020007, NM_001310514, NM_001177767, NR_136920, NM_001253708, NM_001001332, NM_001253709	51	11860	19984	0.36343	1	1	1
Universal CHM	B	5	0.00840276	GOTERM_BP_ALL	GO:0008152~metabolic process	11	15.493	1	NM_001085419, NM_020284, NM_001309389, NM_001253711, NM_001243138, NM_001309388, NM_001243139, NM_001281979, NM_001253710, NM_207667, NM_001256493, NM_020007, NM_001310514, NM_001177767, NR_136920, NM_001253708, NM_001001332, NM_001253709	51	12239	19984	0.352175	1	1	1
Universal CHM	B	6	0.00624495	GOTERM_BP_ALL	GO:0007155~cell adhesion	3	4.22535	0.909379	NM_001145977, NM_178721, NM_001347247, NM_001013804, NM_001001332	51	1555	19984	0.755967	1	1	1
Universal CHM	B	6	0.00624495	GOTERM_BP_ALL	GO:0022610~biological adhesion	3	4.22535	0.911882	NM_001145977, NM_178721, NM_001347247, NM_001013804, NM_001001332	51	1568	19984	0.7497	1	1	1
Universal CHM	B	6	0.00624495	GOTERM_BP_ALL	GO:0009888~tissue development	3	4.22535	0.982044	NM_001253711, NM_001013804, NM_001253710, NM_020007, NM_001253708, NM_001310514, NM_001001332, NM_001253709	51	2265	19984	0.518998	1	1	1
Universal CHM	B	6	0.00624495	GOTERM_BP_ALL	GO:0007399~nervous system development	3	4.22535	0.993692	NM_001145977, NM_001253711, NM_178721, NM_001347247, NM_001253710, NM_207667, NM_020007, NM_001253708, NM_001310514, NM_001253709	51	2691	19984	0.436837	1	1	1
Universal CHM	B	6	0.00624495	GOTERM_BP_ALL	GO:0009653~anatomical structure morphogenesis	3	4.22535	0.997136	NM_001253711, NM_001013804, NM_001281979, NM_001253710, NM_020007, NM_001253708, NM_001310514, NM_001253709	51	3000	19984	0.391843	1	1	1
Universal CHM	B	6	0.00624495	GOTERM_BP_ALL	GO:0048513~animal organ development	4	5.6338	0.999149	NM_001145977, NM_001253711, NM_178721, NM_001347247, NM_001013804, NM_001253710, NM_020007, NM_001253708, NM_001310514, NM_001001332, NM_001253709	51	4153	19984	0.377407	1	1	1
Universal CHM	B	6	0.00624495	GOTERM_BP_ALL	GO:0048731~system development	5	7.04225	0.999858	NM_001145977, NM_001253711, NM_178721, NM_001347247, NM_001013804, NM_001253710, NM_207667, NM_020007, NM_001253708, NM_001310514, NM_001001332, NM_001253709	51	5462	19984	0.358699	1	1	1
Universal CHM	B	6	0.00624495	GOTERM_BP_ALL	GO:0048869~cellular developmental process	4	5.6338	0.999948	NM_001085419, NM_001253711, NM_001281979, NM_001253710, NM_020007, NM_001253708, NM_001310514, NM_001001332, NM_001253709	51	5169	19984	0.303225	1	1	1
Universal CHM	B	6	0.00624495	GOTERM_BP_ALL	GO:0044767~single-organism developmental process	7	9.85915	0.999974	NM_001085419, NM_001145977, NM_001253711, NM_178721, NM_001013804, NM_001281979, NM_001253710, NM_207667, NM_020007, NM_001310514, NM_001347247, NM_001253708, NM_001001332, NM_001253709	51	7231	19984	0.379325	1	1	1
Universal CHM	B	6	0.00624495	GOTERM_BP_ALL	GO:0007275~multicellular organism development	5	7.04225	0.999978	NM_001145977, NM_001253711, NM_178721, NM_001347247, NM_001013804, NM_001253710, NM_207667, NM_020007, NM_001253708, NM_001310514, NM_001001332, NM_001253709	51	6115	19984	0.320395	1	1	1
Universal CHM	B	6	0.00624495	GOTERM_BP_ALL	GO:0032502~developmental process	7	9.85915	0.999979	NM_001085419, NM_001145977, NM_001253711, NM_178721, NM_001013804, NM_001281979, NM_001253710, NM_207667, NM_020007, NM_001310514, NM_001347247, NM_001253708, NM_001001332, NM_001253709	51	7301	19984	0.375689	1	1	1
Universal CHM	B	6	0.00624495	GOTERM_BP_ALL	GO:0048856~anatomical structure development	6	8.4507	0.99998	NM_001145977, NM_001253711, NM_178721, NM_001013804, NM_001281979, NM_001253710, NM_207667, NM_020007, NM_001310514, NM_001347247, NM_001253708, NM_001001332, NM_001253709	51	6753	19984	0.34815	1	1	1
Universal CHM	B	6	0.00624495	GOTERM_BP_ALL	GO:0044707~single-multicellular organism process	6	8.4507	0.999995	NM_001145977, NM_001253711, NM_178721, NM_001013804, NM_001281979, NM_001253710, NM_207667, NM_020007, NM_001310514, NM_001347247, NM_001253708, NM_001001332, NM_001253709	51	7240	19984	0.324732	1	1	1
Universal CHM	B	6	0.00624495	GOTERM_BP_ALL	GO:0048518~positive regulation of biological process	4	5.6338	1	NM_001085419, NM_001281979, NM_207667, NM_001004159	51	7022	19984	0.223209	1	1	1
Universal CHM	B	6	0.00624495	GOTERM_BP_ALL	GO:0044763~single-organism cellular process	7	9.85915	1	NM_001085419, NM_139220, NM_001034868, NM_001253711, NM_001281979, NM_001253710, NM_207667, NM_020007, NM_001253708, NM_001310514, NM_001001332, NM_001253709	51	12016	19984	0.228271	1	1	1
Universal CHM	B	7	0.00118914	GOTERM_BP_ALL	GO:0051649~establishment of localization in cell	3	4.22535	0.983171	NM_001034868, NM_001281979, NM_207667	51	2292	19984	0.512884	1	1	1
Universal CHM	B	7	0.00118914	GOTERM_BP_ALL	GO:0051641~cellular localization	3	4.22535	0.997987	NM_001034868, NM_001281979, NM_207667	51	3135	19984	0.37497	1	1	1
Universal CHM	B	7	0.00118914	GOTERM_BP_ALL	GO:0044765~single-organism transport	3	4.22535	0.998189	NM_001034868, NM_001281979, NM_207667	51	3175	19984	0.370245	1	1	1
Universal CHM	B	7	0.00118914	GOTERM_BP_ALL	GO:1902578~single-organism localization	3	4.22535	0.998923	NM_001034868, NM_001281979, NM_207667	51	3370	19984	0.348822	1	1	1
Universal CHM	B	7	0.00118914	GOTERM_BP_ALL	GO:0006810~transport	3	4.22535	0.999983	NM_001034868, NM_001281979, NM_207667	51	4819	19984	0.243936	1	1	1
Universal CHM	B	7	0.00118914	GOTERM_BP_ALL	GO:0051234~establishment of localization	3	4.22535	0.999991	NM_001034868, NM_001281979, NM_207667	51	5012	19984	0.234543	1	1	1
Universal CHM	B	7	0.00118914	GOTERM_BP_ALL	GO:0051179~localization	4	5.6338	0.999999	NM_139220, NM_001034868, NM_001281979, NM_207667	51	6663	19984	0.235235	1	1	1
Universal CHM	B	7	0.00118914	GOTERM_BP_ALL	GO:0044763~single-organism cellular process	7	9.85915	1	NM_001085419, NM_139220, NM_001034868, NM_001253711, NM_001281979, NM_001253710, NM_207667, NM_020007, NM_001253708, NM_001310514, NM_001001332, NM_001253709	51	12016	19984	0.228271	1	1	1
Universal CHM	B	8	0.000342169	GOTERM_BP_ALL	GO:0031324~negative regulation of cellular metabolic process	3	4.22535	0.996405	NM_001085419, NM_001281979, NM_001001332	51	2912	19984	0.403685	1	1	1
Universal CHM	B	8	0.000342169	GOTERM_BP_ALL	GO:0010605~negative regulation of macromolecule metabolic process	3	4.22535	0.997295	NM_001085419, NM_001281979, NM_001001332	51	3022	19984	0.388991	1	1	1
Universal CHM	B	8	0.000342169	GOTERM_BP_ALL	GO:0009892~negative regulation of metabolic process	3	4.22535	0.998546	NM_001085419, NM_001281979, NM_001001332	51	3258	19984	0.360813	1	1	1
Universal CHM	B	8	0.000342169	GOTERM_BP_ALL	GO:0048869~cellular developmental process	4	5.6338	0.999948	NM_001085419, NM_001253711, NM_001281979, NM_001253710, NM_020007, NM_001253708, NM_001310514, NM_001001332, NM_001253709	51	5169	19984	0.303225	1	1	1
Universal CHM	B	8	0.000342169	GOTERM_BP_ALL	GO:0044767~single-organism developmental process	7	9.85915	0.999974	NM_001085419, NM_001145977, NM_001253711, NM_178721, NM_001013804, NM_001281979, NM_001253710, NM_207667, NM_020007, NM_001310514, NM_001347247, NM_001253708, NM_001001332, NM_001253709	51	7231	19984	0.379325	1	1	1
Universal CHM	B	8	0.000342169	GOTERM_BP_ALL	GO:0032502~developmental process	7	9.85915	0.999979	NM_001085419, NM_001145977, NM_001253711, NM_178721, NM_001013804, NM_001281979, NM_001253710, NM_207667, NM_020007, NM_001310514, NM_001347247, NM_001253708, NM_001001332, NM_001253709	51	7301	19984	0.375689	1	1	1
Universal CHM	B	8	0.000342169	GOTERM_BP_ALL	GO:0030154~cell differentiation	3	4.22535	0.999989	NM_001085419, NM_001253711, NM_001253710, NM_020007, NM_001253708, NM_001310514, NM_001001332, NM_001253709	51	4953	19984	0.237337	1	1	1
Universal CHM	B	8	0.000342169	GOTERM_BP_ALL	GO:0048523~negative regulation of cellular process	3	4.22535	0.999997	NM_001085419, NM_001281979, NM_001001332	51	5416	19984	0.217048	1	1	1
Universal CHM	B	8	0.000342169	GOTERM_BP_ALL	GO:0048519~negative regulation of biological process	3	4.22535	1	NM_001085419, NM_001281979, NM_001001332	51	5935	19984	0.198067	1	1	1
Universal CHM	B	8	0.000342169	GOTERM_BP_ALL	GO:0044763~single-organism cellular process	7	9.85915	1	NM_001085419, NM_139220, NM_001034868, NM_001253711, NM_001281979, NM_001253710, NM_207667, NM_020007, NM_001253708, NM_001310514, NM_001001332, NM_001253709	51	12016	19984	0.228271	1	1	1
non-universal CHMs	A	1	3.54324	GOTERM_BP_ALL	GO:0006811~ion transport	110	10.2996	7.42178e-08	NM_021358, NM_025830, NM_018861, NM_133980, NM_001369026, NM_001272023, NM_001164357, NM_145963, NM_146257, NM_009597, NM_001378892, NM_001379068, NM_001378893, NM_001379069, NM_001379067, NM_018731, NM_001195090, NM_133199, NM_001039677, NM_001174054, NM_001174053, NM_008493, NM_010327, NM_008491, NM_173865, NM_138655, NM_008712, NM_029736, NM_172416, NM_011325, NM_008168, NM_011323, NM_201531, …	743	1778	20119	1.67525	0.000496839	0.00022985	0.000228958
non-universal CHMs	A	1	3.54324	GOTERM_BP_ALL	GO:0030001~metal ion transport	69	6.46067	7.90617e-08	NM_172152, NM_153512, NM_025830, NM_182993, NM_001369026, NM_001164357, NM_001272023, NM_011268, NM_011027, NM_145963, NM_009597, NM_001379068, NM_001379069, NM_001379067, NM_001379458, NM_001081134, NM_018731, NM_133199, NM_183179, NM_001039677, NM_001174054, NM_001174053, NM_001362345, NM_010601, NM_010327, NM_008491, NM_138655, NM_173865, NM_008712, NM_029736, NM_010080, NM_011170, NM_177707, …	743	938	20119	1.99188	0.000529257	0.00022985	0.000228958
non-universal CHMs	A	1	3.54324	GOTERM_BP_ALL	GO:0006812~cation transport	84	7.86517	1.02979e-07	NM_172152, NM_153512, NM_021358, NM_025830, NM_018861, NM_182993, NM_001369026, NM_001164357, NM_001272023, NM_029121, NM_011268, NM_011027, NM_145963, NM_146257, NM_009597, NM_001379068, NM_001379069, NM_001379067, NM_001379458, NM_001081134, NM_018731, NM_133199, NM_172961, NM_183179, NM_001039677, NM_001174054, NM_001174053, NM_001362345, NM_008493, NM_010601, NM_010327, NM_008491, NR_102309, …	743	1243	20119	1.82989	0.000689313	0.00022985	0.000228958
non-universal CHMs	A	1	3.54324	GOTERM_BP_ALL	GO:0043269~regulation of ion transport	58	5.43071	3.08419e-06	NM_153512, NM_021358, NM_025830, NM_001369026, NM_001272023, NM_011268, NM_011027, NM_145963, NM_001378892, NM_001378893, NM_001379458, NM_001081134, NM_018731, NM_133199, NM_172961, NM_183179, NM_011938, NM_008493, NM_010601, NM_008491, NR_102309, NM_138655, NM_008712, NM_010080, NM_011170, NM_177707, NM_011325, NM_029100, NM_011323, NM_201531, NM_013622, NM_010595, NM_010596, NM_001290627, NM_1…	743	817	20119	1.92231	0.02044	0.00516294	0.00514289
non-universal CHMs	A	1	3.54324	GOTERM_BP_ALL	GO:0034220~ion transmembrane transport	67	6.27341	1.58809e-05	NM_172152, NM_153512, NM_025830, NM_018861, NM_182993, NM_001369026, NM_001164357, NM_001272023, NM_029121, NM_011268, NM_011027, NM_145963, NM_146257, NM_009597, NM_001379068, NM_001379069, NM_001379067, NM_001379458, NM_001081134, NM_018731, NM_133199, NM_183179, NM_001039677, NM_001362345, NM_011938, NM_010601, NM_010327, NM_008491, NM_138655, NM_173865, NM_008712, NM_011170, NM_177707, NM_011…	743	1049	20119	1.72949	0.100881	0.0212677	0.0211852
non-universal CHMs	A	1	3.54324	GOTERM_BP_ALL	GO:0098655~cation transmembrane transport	56	5.24345	7.44343e-05	NM_172152, NM_153512, NM_025877, NM_025830, NM_018861, NM_001369026, NM_001164357, NM_001272023, NM_029121, NM_011268, NM_011027, NM_145963, NM_008227, NM_010254, NM_146257, NM_009597, NM_012035, NM_001379068, NM_001379069, NM_001379067, NM_001286081, NM_001379458, NM_001081134, NM_183257, NM_001302372, NM_001286083, NM_018731, NM_001302373, NM_019588, NM_133199, NM_183179, NM_001039677, NM_00787…	743	871	20119	1.74095	0.392517	0.0623015	0.0620596
non-universal CHMs	A	1	3.54324	GOTERM_BP_ALL	GO:0098662~inorganic cation transmembrane transport	49	4.58801	0.00013566	NM_172152, NM_153512, NM_025877, NM_025830, NM_001369026, NM_001164357, NM_001272023, NM_029121, NM_011027, NM_145963, NM_008227, NM_010254, NM_009597, NM_012035, NM_001379068, NM_001379069, NM_001379067, NM_001286081, NM_001379458, NM_001081134, NM_183257, NM_001302372, NM_001286083, NM_018731, NM_001302373, NM_019588, NM_133199, NM_183179, NM_001039677, NM_007877, NM_011731, NM_001362345, NR_07…	743	746	20119	1.77859	0.596849	0.0696166	0.0693462
non-universal CHMs	A	1	3.54324	GOTERM_BP_ALL	GO:0006813~potassium ion transport	23	2.15356	0.000140225	NM_001113388, NM_172152, NM_153512, NM_025734, NM_025830, NM_182993, NM_008712, NM_001369026, NM_011170, NM_201531, NM_145963, NM_008227, NM_010595, NM_010254, NM_010596, NM_001290627, NM_001357210, NM_001113385, NM_001379458, NM_001081134, NM_018731, NM_133199, NM_183179, NM_001278256, NM_013734, NM_008557, NM_001362345, NM_001001489, NM_010601, NM_001355480, NM_001355481	743	248	20119	2.51127	0.608986	0.0696166	0.0693462
non-universal CHMs	A	1	3.54324	GOTERM_BP_ALL	GO:0098660~inorganic ion transmembrane transport	52	4.86891	0.000155951	NM_172152, NM_153512, NM_025877, NM_025830, NM_182993, NM_001369026, NM_001164357, NM_001272023, NM_029121, NM_011027, NM_145963, NM_008227, NM_010254, NM_009597, NM_012035, NM_001379068, NM_001379069, NM_001379067, NM_001286081, NM_001379458, NM_001081134, NM_183257, NM_001302372, NM_001286083, NM_018731, NM_001302373, NM_019588, NM_133199, NM_183179, NM_001039677, NM_007877, NM_011731, NM_00136…	743	812	20119	1.73406	0.648072	0.0696166	0.0693462
non-universal CHMs	A	1	3.54324	GOTERM_BP_ALL	GO:0015672~monovalent inorganic cation transport	39	3.65169	0.000186764	NM_001164798, NM_001164799, NM_172152, NM_153512, NM_025830, NM_182993, NM_001369026, NM_001166456, NM_001166458, NM_001272023, NM_029121, NM_145963, NM_008227, NM_010254, NM_134086, NM_009597, NM_001379458, NM_001081134, NM_018731, NM_133199, NM_183179, NM_007877, NM_001330304, NM_011731, NM_001361696, NM_001362345, NM_001361697, NM_001361698, NM_001001489, NR_073548, NM_001361699, NM_010601, NM…	743	553	20119	1.90966	0.713693	0.0717591	0.0714805
non-universal CHMs	A	1	3.54324	GOTERM_BP_ALL	GO:0055085~transmembrane transport	78	7.30337	0.000214334	NM_172152, NM_153512, NM_025830, NM_018861, NM_182993, NM_133980, NM_001369026, NM_001164357, NM_001272023, NM_029121, NM_008387, NM_011268, NM_011027, NM_145963, NM_146257, NM_009597, NM_001379068, NM_001379069, NM_027460, NM_001379067, NM_001379458, NM_001081134, NM_018731, NM_133199, NM_183179, NM_001039677, NM_001362345, NM_011938, NM_010601, NM_010327, NM_008491, NM_138655, NM_173865, NM_008…	743	1388	20119	1.52168	0.761965	0.0717591	0.0714805
non-universal CHMs	A	1	3.54324	GOTERM_BP_ALL	GO:0051049~regulation of transport	106	9.92509	0.000505142	NM_026129, NM_153512, NM_021358, NM_001037809, NM_025830, NM_001277955, NM_182993, NM_001369026, NM_001277954, NM_175309, NM_001272023, NM_008387, NM_011268, NM_011027, NM_145963, NM_009597, NM_001378892, NM_001378893, NM_008381, NM_001379458, NM_213614, NM_001081134, NM_018731, NM_017400, NM_001252664, NM_133199, NM_172961, NM_001081493, NM_001081372, NM_001252665, NM_183179, NM_008405, NM_01355…	743	2077	20119	1.38193	0.966064	0.130094	0.129588
non-universal CHMs	A	1	3.54324	GOTERM_BP_ALL	GO:0034762~regulation of transmembrane transport	37	3.46442	0.000654527	NM_001301034, NM_153512, NM_025830, NM_001112711, NM_001038018, NM_001369026, NM_008387, NM_011268, NM_011027, NM_145963, NM_008227, NM_010254, NM_001286081, NM_001379458, NM_001081134, NM_183257, NM_001286083, NM_133199, NM_183179, NM_007877, NM_013599, NM_011938, NM_001377076, NM_010601, NM_001377077, NM_008172, NM_008491, NM_001038839, NM_025734, NM_007428, NM_138655, NM_008712, NM_011170, NM_…	743	549	20119	1.82493	0.987526	0.151128	0.150541
non-universal CHMs	A	1	3.54324	GOTERM_BP_ALL	GO:0070838~divalent metal ion transport	34	3.18352	0.0012159	NM_172152, NM_025877, NM_177407, NM_001164357, NM_011268, NM_011027, NM_011984, NM_009597, NM_012035, NM_028995, NM_001379068, NM_001379069, NM_001379067, NM_021443, NM_001286081, NM_001302372, NM_183257, NM_001286083, NM_001302373, NM_019588, NM_001039677, NM_007877, NM_001174054, NM_031247, NM_011331, NM_001174053, NM_001362345, NM_021290, NM_010327, NM_008172, NM_008491, NM_001038839, NM_13045…	743	507	20119	1.81589	0.99971	0.226158	0.22528
non-universal CHMs	A	1	3.54324	GOTERM_BP_ALL	GO:0072511~divalent inorganic cation transport	34	3.18352	0.00133814	NM_172152, NM_025877, NM_177407, NM_001164357, NM_011268, NM_011027, NM_011984, NM_009597, NM_012035, NM_028995, NM_001379068, NM_001379069, NM_001379067, NM_021443, NM_001286081, NM_001302372, NM_183257, NM_001286083, NM_001302373, NM_019588, NM_001039677, NM_007877, NM_001174054, NM_031247, NM_011331, NM_001174053, NM_001362345, NM_021290, NM_010327, NM_008172, NM_008491, NM_001038839, NM_13045…	743	510	20119	1.8052	0.999872	0.235794	0.234878
non-universal CHMs	A	1	3.54324	GOTERM_BP_ALL	GO:0034765~regulation of ion transmembrane transport	35	3.27715	0.00139884	NM_153512, NM_025830, NM_001112711, NM_001038018, NM_001369026, NM_011268, NM_011027, NM_145963, NM_008227, NM_010254, NM_001286081, NM_001379458, NM_001081134, NM_183257, NM_001286083, NM_133199, NM_183179, NM_007877, NM_013599, NM_011938, NM_001377076, NM_010601, NM_001377077, NM_008172, NM_008491, NM_001038839, NM_025734, NM_007428, NM_138655, NM_008712, NM_011170, NM_177707, NM_029100, NM_201…	743	532	20119	1.78145	0.999915	0.237182	0.236261
non-universal CHMs	A	1	3.54324	GOTERM_BP_ALL	GO:0010959~regulation of metal ion transport	32	2.99625	0.00151243	NM_001038839, NM_130455, NM_025830, NM_007428, NM_177407, NM_138655, NM_008712, NM_001369026, NM_010080, NM_011170, NM_177707, NM_001272023, NM_011325, NM_029100, NM_011268, NM_011027, NM_013622, NM_011984, NM_010254, NM_010595, NM_139311, NM_001359751, NM_001286081, NM_176860, NM_001379458, NM_001077694, NM_001165934, NM_021544, NM_001081134, NM_183257, NM_001286083, NM_001038887, NM_010471, NM_…	743	473	20119	1.83192	0.99996	0.247005	0.246046
non-universal CHMs	A	1	3.54324	GOTERM_BP_ALL	GO:0071804~cellular potassium ion transport	17	1.59176	0.00416286	NM_001379458, NM_172152, NM_153512, NM_025734, NM_001081134, NM_025830, NM_018731, NM_183179, NM_001369026, NM_013734, NM_201531, NM_145963, NM_008227, NM_010595, NM_010254, NM_010596, NM_001290627, NM_001362345, NM_001357210, NM_010601, NM_001355480, NM_001355481	743	206	20119	2.2346	1	0.401117	0.399559
non-universal CHMs	A	1	3.54324	GOTERM_BP_ALL	GO:0071805~potassium ion transmembrane transport	17	1.59176	0.00416286	NM_001379458, NM_172152, NM_153512, NM_025734, NM_001081134, NM_025830, NM_018731, NM_183179, NM_001369026, NM_013734, NM_201531, NM_145963, NM_008227, NM_010595, NM_010254, NM_010596, NM_001290627, NM_001362345, NM_001357210, NM_010601, NM_001355480, NM_001355481	743	206	20119	2.2346	1	0.401117	0.399559
non-universal CHMs	A	1	3.54324	GOTERM_BP_ALL	GO:0006816~calcium ion transport	29	2.71536	0.0057421	NM_172152, NM_025877, NM_177407, NM_001164357, NM_011268, NM_011027, NM_011984, NM_009597, NM_012035, NM_001379068, NM_001379069, NM_001379067, NM_021443, NM_001286081, NM_001302372, NM_001286083, NM_001302373, NM_019588, NM_007877, NM_001174054, NM_031247, NM_011331, NM_001174053, NM_001362345, NM_021290, NM_010327, NM_008172, NM_001038839, NM_130455, NM_138655, NM_008712, NM_010080, NM_011170, …	743	454	20119	1.72966	1	0.426984	0.425326
non-universal CHMs	A	1	3.54324	GOTERM_BP_ALL	GO:0051924~regulation of calcium ion transport	21	1.96629	0.00840932	NM_001038839, NM_130455, NM_177407, NM_007428, NM_138655, NM_008712, NM_010080, NM_011170, NM_177707, NM_029100, NM_011268, NM_011027, NM_013622, NM_011984, NM_001359751, NM_001286081, NM_176860, NM_001077694, NM_001165934, NM_001286083, NM_001038887, NM_010471, NM_007877, NM_001278256, NM_001346010, NM_001038845, NM_001284402, NM_001146153, NM_007582, NM_001130419, NM_031247, NM_011331, NM_021290	743	301	20119	1.88917	1	0.456531	0.454758
non-universal CHMs	A	1	3.54324	GOTERM_BP_ALL	GO:1904062~regulation of cation transmembrane transport	24	2.24719	0.0275822	NM_025830, NM_007428, NM_138655, NM_008712, NM_001369026, NM_011170, NM_177707, NM_029100, NM_011268, NM_008227, NM_010595, NM_010254, NM_001359751, NM_001286081, NM_176860, NM_001379458, NM_001077694, NM_021544, NM_001165934, NM_001081134, NM_183257, NM_001286083, NM_010471, NM_007877, NM_001278256, NM_007582, NM_001130419, NM_013599, NM_008557, NM_008491, NM_008172	743	405	20119	1.60463	1	0.727127	0.724304
non-universal CHMs	A	1	3.54324	GOTERM_BP_ALL	GO:0070588~calcium ion transmembrane transport	19	1.77903	0.0587925	NM_001038839, NM_130455, NM_172152, NM_025877, NM_138655, NM_011170, NM_177707, NM_001164357, NM_146118, NM_029100, NM_011027, NM_001001999, NM_009597, NM_012035, NM_001359751, NM_001379068, NM_001379069, NM_001379067, NM_001286081, NM_176860, NM_001077694, NM_001302372, NM_001286083, NM_001302373, NM_019588, NM_001038887, NM_010471, NM_007877, NM_001278256, NM_001038845, NM_001284402, NM_007582,…	743	326	20119	1.57817	1	0.987786	0.98395
non-universal CHMs	A	1	3.54324	GOTERM_BP_ALL	GO:0070509~calcium ion import	12	1.1236	0.226895	NM_176860, NM_001038839, NM_172152, NM_025877, NM_019588, NM_001038887, NM_001278256, NM_011170, NM_010080, NM_001346010, NM_001038845, NM_001284402, NM_029100, NM_011027, NM_001001999, NM_001362345, NM_011331, NM_001379070, NM_001379068, NM_001379069, NM_021290, NM_010327, NM_001379067, NM_008172	743	229	20119	1.41894	1	1	0.996266
non-universal CHMs	A	2	3.34957	GOTERM_BP_ALL	GO:0006814~sodium ion transport	23	2.15356	0.000155428	NM_024249, NM_001164798, NM_001164799, NM_172152, NM_182993, NM_029736, NM_008712, NM_001369026, NM_001166456, NM_001166458, NM_001272023, NM_011325, NM_011323, NM_008227, NM_134086, NR_104094, NM_001290627, NM_009597, NM_139311, NM_021544, NM_001164800, NM_001164801, NM_001164802, NM_001077499, NM_018731, NM_019687, NM_133199, NM_007877, NM_001330304, NM_013734, NM_011731, NM_008557, NM_00137240…	743	250	20119	2.49118	0.646837	0.0696166	0.0693462
non-universal CHMs	A	2	3.34957	GOTERM_BP_ALL	GO:0015672~monovalent inorganic cation transport	39	3.65169	0.000186764	NM_001164798, NM_001164799, NM_172152, NM_153512, NM_025830, NM_182993, NM_001369026, NM_001166456, NM_001166458, NM_001272023, NM_029121, NM_145963, NM_008227, NM_010254, NM_134086, NM_009597, NM_001379458, NM_001081134, NM_018731, NM_133199, NM_183179, NM_007877, NM_001330304, NM_011731, NM_001361696, NM_001362345, NM_001361697, NM_001361698, NM_001001489, NR_073548, NM_001361699, NM_010601, NM…	743	553	20119	1.90966	0.713693	0.0717591	0.0714805
non-universal CHMs	A	2	3.34957	GOTERM_BP_ALL	GO:0035725~sodium ion transmembrane transport	15	1.40449	0.00307948	NM_021544, NM_172152, NM_001077499, NM_018731, NM_133199, NM_007877, NM_008712, NM_001369026, NM_001272023, NM_011325, NM_013734, NM_011323, NM_011731, NM_008227, NM_008557, NM_001290627, NM_009597, NR_121629, NM_001362345, NR_073548	743	164	20119	2.47665	1	0.354882	0.353504
non-universal CHMs	A	3	3.08399	GOTERM_BP_ALL	GO:0006811~ion transport	110	10.2996	7.42178e-08	NM_021358, NM_025830, NM_018861, NM_133980, NM_001369026, NM_001272023, NM_001164357, NM_145963, NM_146257, NM_009597, NM_001378892, NM_001379068, NM_001378893, NM_001379069, NM_001379067, NM_018731, NM_001195090, NM_133199, NM_001039677, NM_001174054, NM_001174053, NM_008493, NM_010327, NM_008491, NM_173865, NM_138655, NM_008712, NM_029736, NM_172416, NM_011325, NM_008168, NM_011323, NM_201531, …	743	1778	20119	1.67525	0.000496839	0.00022985	0.000228958
non-universal CHMs	A	3	3.08399	GOTERM_BP_ALL	GO:0006812~cation transport	84	7.86517	1.02979e-07	NM_172152, NM_153512, NM_021358, NM_025830, NM_018861, NM_182993, NM_001369026, NM_001164357, NM_001272023, NM_029121, NM_011268, NM_011027, NM_145963, NM_146257, NM_009597, NM_001379068, NM_001379069, NM_001379067, NM_001379458, NM_001081134, NM_018731, NM_133199, NM_172961, NM_183179, NM_001039677, NM_001174054, NM_001174053, NM_001362345, NM_008493, NM_010601, NM_010327, NM_008491, NR_102309, …	743	1243	20119	1.82989	0.000689313	0.00022985	0.000228958
non-universal CHMs	A	3	3.08399	GOTERM_BP_ALL	GO:0043269~regulation of ion transport	58	5.43071	3.08419e-06	NM_153512, NM_021358, NM_025830, NM_001369026, NM_001272023, NM_011268, NM_011027, NM_145963, NM_001378892, NM_001378893, NM_001379458, NM_001081134, NM_018731, NM_133199, NM_172961, NM_183179, NM_011938, NM_008493, NM_010601, NM_008491, NR_102309, NM_138655, NM_008712, NM_010080, NM_011170, NM_177707, NM_011325, NM_029100, NM_011323, NM_201531, NM_013622, NM_010595, NM_010596, NM_001290627, NM_1…	743	817	20119	1.92231	0.02044	0.00516294	0.00514289
non-universal CHMs	A	3	3.08399	GOTERM_BP_ALL	GO:0032879~regulation of localization	157	14.7004	4.43959e-05	NM_026129, NM_021358, NM_001037809, NM_025830, NM_001277955, NM_144880, NM_001369026, NR_156469, NM_001277954, NM_001272023, NM_008387, NM_145963, NM_009597, NM_001364378, NM_001378892, NM_001379068, NM_001378893, NM_001379069, NM_001379067, NM_008381, NM_025846, NM_001164107, NM_008808, NM_001164108, NM_213614, NM_018731, NM_017400, NM_001252664, NM_133199, NM_001252665, NM_029646, NM_001039677,…	743	3146	20119	1.35132	0.257165	0.0495458	0.0493534
non-universal CHMs	A	3	3.08399	GOTERM_BP_ALL	GO:0051179~localization	299	27.9963	5.74846e-05	NM_026129, NM_001252415, NM_001037809, NM_001277955, NM_018861, NM_001252413, NM_001252414, NM_144880, NM_133980, NM_001277954, NM_001310622, NM_001272023, NM_001310623, NM_145963, NM_001024619, NM_001364378, NM_001378892, NM_199466, NM_001378893, NM_139051, NM_027460, NM_008808, NM_213614, NM_018731, NM_017400, NM_001252664, NM_001252665, NM_029646, NM_001363271, NM_145613, NM_001370800, NM_0012…	743	6731	20119	1.20284	0.3195	0.0549882	0.0547746
non-universal CHMs	A	3	3.08399	GOTERM_BP_ALL	GO:0051049~regulation of transport	106	9.92509	0.000505142	NM_026129, NM_153512, NM_021358, NM_001037809, NM_025830, NM_001277955, NM_182993, NM_001369026, NM_001277954, NM_175309, NM_001272023, NM_008387, NM_011268, NM_011027, NM_145963, NM_009597, NM_001378892, NM_001378893, NM_008381, NM_001379458, NM_213614, NM_001081134, NM_018731, NM_017400, NM_001252664, NM_133199, NM_172961, NM_001081493, NM_001081372, NM_001252665, NM_183179, NM_008405, NM_01355…	743	2077	20119	1.38193	0.966064	0.130094	0.129588
non-universal CHMs	A	3	3.08399	GOTERM_BP_ALL	GO:0006810~transport	214	20.0375	0.00268175	NM_026129, NM_001252415, NM_001037809, NM_001277955, NM_018861, NM_001252413, NM_001252414, NM_133980, NM_001277954, NM_001272023, NM_145963, NM_001024619, NM_001364378, NM_001378892, NM_001378893, NM_027460, NM_213614, NM_018731, NM_017400, NM_001252664, NM_001252665, NM_145613, NM_001370800, NM_173186, NM_001381922, NR_138582, NR_138583, NR_138584, NM_001276406, NM_008712, NM_029736, NM_201531,…	743	4880	20119	1.18744	1	0.341815	0.340488
non-universal CHMs	A	3	3.08399	GOTERM_BP_ALL	GO:0051234~establishment of localization	218	20.412	0.00621376	NM_026129, NM_001252415, NM_001037809, NM_001277955, NM_018861, NM_001252413, NM_001252414, NM_133980, NM_001277954, NM_001272023, NM_145963, NM_001024619, NM_001364378, NM_001378892, NM_199466, NM_001378893, NM_027460, NM_213614, NM_018731, NM_017400, NM_001252664, NM_001252665, NM_145613, NM_001370800, NM_001286567, NM_173186, NM_001381922, NR_138582, NR_138583, NR_138584, NM_001276406, NM_0087…	743	5074	20119	1.16339	1	0.432666	0.430986
non-universal CHMs	A	3	3.08399	GOTERM_BP_ALL	GO:1902578~single-organism localization	152	14.2322	0.00792286	NM_026129, NM_021358, NM_001037809, NM_025830, NM_001252415, NM_001277955, NM_018861, NM_001252413, NM_001252414, NM_144880, NM_172554, NM_133980, NM_001369026, NM_001277954, NM_001272023, NM_001164357, NM_008387, NM_145963, NM_146257, NM_009597, NM_001024619, NM_001364378, NM_001378892, NM_001379068, NM_001378893, NM_001379069, NM_139051, NM_027460, NM_001379067, NM_008381, NM_213614, NM_018731,…	743	3412	20119	1.20629	1	0.449537	0.447791
non-universal CHMs	A	3	3.08399	GOTERM_BP_ALL	GO:0044765~single-organism transport	143	13.3895	0.0105399	NM_026129, NM_021358, NM_001037809, NM_025830, NM_001252415, NM_001277955, NM_018861, NM_001252413, NM_001252414, NM_172554, NM_133980, NM_001369026, NM_001277954, NM_001272023, NM_001164357, NM_008387, NM_145963, NM_146257, NM_009597, NM_001024619, NM_001378892, NM_001379068, NM_001378893, NM_001379069, NM_027460, NM_001379067, NM_008381, NM_213614, NM_018731, NM_017400, NM_001252664, NM_0012526…	743	3215	20119	1.20441	1	0.486726	0.484837
non-universal CHMs	A	3	3.08399	GOTERM_BP_ALL	GO:0071705~nitrogen compound transport	94	8.8015	0.126601	NM_026129, NM_172394, NM_021358, NM_025830, NM_001252415, NM_018861, NM_182993, NM_001252413, NM_001252414, NM_019434, NM_172554, NM_133980, NM_001163024, NM_001163025, NM_001164357, NM_008387, NM_011027, NM_007456, NM_146257, NM_001364378, NM_010617, NM_001378892, NM_001379068, NM_001378893, NM_001379069, NM_027186, NM_027460, NM_001379067, NM_008381, NM_001080943, NM_001359624, NM_001359622, NM…	743	2244	20119	1.13429	1	1	0.996266
non-universal CHMs	A	3	3.08399	GOTERM_BP_ALL	GO:0033036~macromolecule localization	127	11.8914	0.177109	NM_026129, NM_025830, NM_001252415, NM_001252413, NM_001252414, NM_144880, NM_172554, NM_001369026, NM_001163024, NM_001163025, NM_008387, NM_001024619, NM_001364378, NM_001378892, NM_001378893, NM_139051, NM_008381, NM_213614, NM_001252664, NM_001252665, NM_001037136, NM_146032, NM_145613, NM_001370800, NM_001174054, NM_001174053, NM_008493, NM_021456, NM_001381922, NM_001276406, NM_182696, NM_0…	743	3159	20119	1.08861	1	1	0.996266
non-universal CHMs	A	3	3.08399	GOTERM_BP_ALL	GO:0071702~organic substance transport	108	10.1124	0.208126	NM_026129, NM_021358, NM_025830, NM_001252415, NM_018861, NM_001252413, NM_001252414, NM_172554, NM_133980, NM_001163024, NM_001163025, NM_001164357, NM_008387, NM_146257, NM_001024619, NM_001364378, NM_001378892, NM_001379068, NM_001378893, NM_001379069, NM_027460, NM_001379067, NM_008381, NM_001252664, NM_001252665, NM_001037136, NM_146032, NM_145613, NM_008493, NM_021456, NM_001381922, NM_0012…	743	2690	20119	1.08715	1	1	0.996266
non-universal CHMs	A	3	3.08399	GOTERM_BP_ALL	GO:0051641~cellular localization	122	11.4232	0.338041	NM_026129, NM_021358, NM_001037809, NM_001252415, NM_001277955, NM_001252413, NM_001252414, NM_144880, NM_001369026, NM_001277954, NM_001163024, NM_001163025, NM_008387, NM_146257, NM_009597, NM_001364378, NM_001378892, NM_199466, NM_001378893, NM_139051, NM_213614, NM_025960, NM_017400, NM_001252664, NM_001252665, NM_146032, NM_001370800, NM_001174054, NM_001174053, NM_008493, NM_001286567, NM_0…	743	3160	20119	1.04542	1	1	0.996266
non-universal CHMs	A	4	2.81382	GOTERM_BP_ALL	GO:0006865~amino acid transport	19	1.77903	0.000100146	NM_024249, NM_001164798, NM_001038839, NM_001164799, NM_021358, NM_133849, NM_001170978, NM_018861, NM_182993, NR_102309, NM_007428, NM_001166456, NM_001166458, NM_011027, NM_134086, NM_008361, NM_177034, NM_001164800, NM_001164801, NM_001164802, NM_019687, NM_001038887, NM_172961, NM_001038845, NM_001330304, NM_053196, NM_001284402, NM_009201, NM_011731, NM_001361696, NR_121629, NM_001361697, NM…	743	177	20119	2.90668	0.488604	0.0675811	0.0673187
non-universal CHMs	A	4	2.81382	GOTERM_BP_ALL	GO:0015849~organic acid transport	30	2.80899	0.000208713	NM_001164798, NM_001164799, NM_021358, NM_018861, NM_182993, NM_133980, NM_001347396, NM_001166456, NM_001166458, NM_011027, NM_134086, NM_146257, NM_170680, NM_172961, NM_020516, NM_007877, NM_145140, NM_001330304, NM_011731, NM_001361696, NM_001361697, NM_001361698, NM_001304956, NM_001361699, NM_027430, NM_008493, NM_008690, NM_024249, NM_001038839, NM_133849, NM_001170978, NR_102309, NM_00107…	743	382	20119	2.12655	0.752832	0.0717591	0.0714805
non-universal CHMs	A	4	2.81382	GOTERM_BP_ALL	GO:0006820~anion transport	42	3.93258	0.000634417	NM_001164798, NM_001164799, NM_021358, NM_025877, NM_018861, NM_182993, NM_001112711, NM_001038018, NM_133980, NM_001347396, NM_001166456, NM_001166458, NM_001164357, NM_011027, NM_134086, NM_170680, NM_001379068, NM_001379069, NM_001379067, NM_172961, NM_020516, NM_007877, NM_145140, NM_001330304, NM_011731, NM_007644, NM_001287738, NM_001361696, NM_001287739, NM_001361697, NM_011938, NM_0013616…	743	651	20119	1.74697	0.985727	0.151128	0.150541
non-universal CHMs	A	4	2.81382	GOTERM_BP_ALL	GO:0046942~carboxylic acid transport	28	2.62172	0.000901598	NM_001164798, NM_001164799, NM_021358, NM_018861, NM_182993, NM_133980, NM_001347396, NM_001166456, NM_001166458, NM_011027, NM_134086, NM_170680, NM_172961, NM_020516, NM_007877, NM_145140, NM_001330304, NM_011731, NM_001361696, NM_001361697, NM_001361698, NM_001304956, NM_001361699, NM_027430, NM_008493, NM_008690, NM_024249, NM_001038839, NM_133849, NM_001170978, NR_102309, NM_007428, NM_01079…	743	379	20119	2.00049	0.997618	0.177562	0.176872
non-universal CHMs	A	4	2.81382	GOTERM_BP_ALL	GO:0015711~organic anion transport	33	3.08989	0.00246307	NM_001164798, NM_001164799, NM_021358, NM_025877, NM_018861, NM_182993, NM_133980, NM_001347396, NM_001166456, NM_001166458, NM_001164357, NM_011027, NM_134086, NM_170680, NM_001379068, NM_001379069, NM_001379067, NM_172961, NM_020516, NM_007877, NM_145140, NM_001330304, NM_011731, NM_007644, NM_001361696, NM_001361697, NM_001361698, NM_001304956, NM_001361699, NM_027430, NM_008493, NM_008690, NM…	743	509	20119	1.75555	1	0.329854	0.328574
non-universal CHMs	A	4	2.81382	GOTERM_BP_ALL	GO:0032890~regulation of organic acid transport	11	1.02996	0.00382413	NM_001038839, NM_021358, NM_133849, NM_001170978, NR_102309, NM_007428, NM_001079904, NM_001079905, NM_001166456, NM_001079901, NM_001079902, NM_001166458, NM_001079903, NM_010798, NM_011027, NM_134086, NM_008361, NM_175099, NM_001038887, NM_172961, NM_001010973, NM_001038845, NM_001284402, NR_153432, NM_001377096, NM_008493	743	100	20119	2.97859	1	0.390714	0.389197
non-universal CHMs	A	4	2.81382	GOTERM_BP_ALL	GO:0046717~acid secretion	12	1.1236	0.0126599	NM_001038839, NM_177034, NM_021358, NM_133849, NM_001170978, NR_102309, NM_001038887, NM_172961, NM_007877, NM_001010973, NM_001346010, NM_001038845, NM_001284402, NM_009201, NM_010798, NM_011027, NR_153432, NM_001377096, NM_008361, NM_008493, NM_021290	743	137	20119	2.3718	1	0.516895	0.514888
non-universal CHMs	A	4	2.81382	GOTERM_BP_ALL	GO:0015718~monocarboxylic acid transport	15	1.40449	0.0216467	NM_001038839, NM_021358, NM_133849, NM_001170978, NR_102309, NM_133980, NM_001347396, NM_010798, NM_011027, NM_170680, NM_008361, NM_001359606, NM_177034, NM_001038887, NM_172961, NM_020516, NM_007877, NM_001010973, NM_145140, NM_001038845, NM_001359608, NM_001359609, NM_001284402, NR_153432, NM_001377096, NM_027430, NM_001080934, NM_008493	743	207	20119	1.96218	1	0.647083	0.64457
non-universal CHMs	A	5	2.66949	GOTERM_BP_ALL	GO:0044707~single-multicellular organism process	321	30.0562	0.000100928	NM_001162970, NM_001099299, NM_001037809, NM_001277955, NR_149258, NR_149257, NR_149256, NR_149255, NM_001277954, NM_001310622, NR_153759, NM_001272023, NM_001310623, NM_001123362, NR_029803, NM_001289704, NM_001024619, NM_001364378, NM_001367887, NM_001289828, NM_026132, NM_028673, NM_001378892, NM_001378893, NM_144879, NM_139051, NM_175031, NM_001081655, NM_016670, NM_001033339, NM_008808, NM_2…	743	7353	20119	1.18211	0.491274	0.0675811	0.0673187
non-universal CHMs	A	5	2.66949	GOTERM_BP_ALL	GO:0032502~developmental process	321	30.0562	0.000185628	NM_001162970, NM_001099299, NM_001037809, NM_001277955, NR_149258, NR_149257, NR_149256, NR_149255, NR_029918, NM_001277954, NM_001310622, NR_153759, NM_001370804, NM_001272023, NM_001310623, NM_001123362, NR_029803, NM_029760, NM_001289704, NM_144873, NM_001024619, NM_001364378, NM_001367887, NM_001289828, NM_026132, NM_028673, NM_001378892, NM_001378893, NM_144879, NM_139051, NM_175031, NM_0010…	743	7405	20119	1.17381	0.711506	0.0717591	0.0714805
non-universal CHMs	A	5	2.66949	GOTERM_BP_ALL	GO:0048856~anatomical structure development	300	28.0899	0.000196786	NM_001162970, NM_001099299, NM_001037809, NM_001277955, NR_149258, NR_149257, NR_149256, NR_149255, NM_001277954, NM_001310622, NR_153759, NM_001272023, NM_001310623, NM_001123362, NR_029803, NM_029760, NM_001289704, NM_001024619, NM_001364378, NM_001367887, NM_001289828, NM_026132, NM_028673, NM_001378892, NM_001378893, NM_144879, NM_139051, NM_175031, NM_001081655, NM_016670, NM_001033339, NM_0…	743	6861	20119	1.184	0.732279	0.0717591	0.0714805
non-universal CHMs	A	5	2.66949	GOTERM_BP_ALL	GO:0044767~single-organism developmental process	317	29.6816	0.000257577	NM_001162970, NM_001099299, NM_001037809, NM_001277955, NR_149258, NR_149257, NR_149256, NR_149255, NR_029918, NM_001277954, NM_001310622, NR_153759, NM_001370804, NM_001272023, NM_001310623, NM_001123362, NR_029803, NM_029760, NM_001289704, NM_144873, NM_001024619, NM_001364378, NM_001367887, NM_001289828, NM_026132, NM_028673, NM_001378892, NM_001378893, NM_144879, NM_139051, NM_175031, NM_0010…	743	7332	20119	1.17072	0.821819	0.0821302	0.0818113
non-universal CHMs	A	5	2.66949	GOTERM_BP_ALL	GO:0007275~multicellular organism development	272	25.4682	0.000426708	NM_001162970, NM_001099299, NM_001037809, NM_001277955, NR_149258, NR_149257, NR_149256, NR_149255, NM_001277954, NM_001310622, NR_153759, NM_001310623, NM_001123362, NR_029803, NM_001289704, NM_001024619, NM_001364378, NM_001367887, NM_001289828, NM_026132, NM_028673, NM_001378892, NM_001378893, NM_144879, NM_139051, NM_175031, NM_001081655, NM_016670, NM_008808, NM_001013823, NM_017400, NM_0012…	743	6204	20119	1.18717	0.942608	0.119051	0.118589
non-universal CHMs	A	5	2.66949	GOTERM_BP_ALL	GO:0044763~single-organism cellular process	491	45.9738	0.000678768	NM_001159321, NR_029918, NM_001370804, NM_001123362, NM_029760, NM_001346701, NM_001024619, NM_001364378, NM_001289828, NM_001367887, NM_199466, NM_175031, NM_001081655, NM_016670, NM_001355426, NM_001033339, NM_008808, NM_213614, NM_001356995, NM_001363271, NM_145613, NM_001370800, NM_133880, NM_001289830, NM_028202, NM_001286567, NM_178791, NM_001024622, NM_001289831, NM_001381922, NM_001252556…	743	12146	20119	1.09463	0.989396	0.151501	0.150913
non-universal CHMs	A	5	2.66949	GOTERM_BP_ALL	GO:0048869~cellular developmental process	231	21.6292	0.00193048	NM_001099299, NM_001037809, NM_001277955, NR_149258, NR_149257, NR_149256, NR_149255, NR_029918, NM_001277954, NM_001310622, NM_001370804, NM_001310623, NM_001123362, NM_029760, NM_001289704, NM_144873, NM_001024619, NM_001364378, NM_001367887, NM_001289828, NM_026132, NM_001378892, NM_001378893, NM_144879, NM_139051, NM_001081655, NM_016670, NM_001013823, NM_001356995, NM_017400, NM_001252664, N…	743	5286	20119	1.18332	0.999998	0.291981	0.290847
non-universal CHMs	A	5	2.66949	GOTERM_BP_ALL	GO:0030154~cell differentiation	221	20.6929	0.00270553	NM_001099299, NM_001037809, NM_001277955, NR_149258, NR_149257, NR_149256, NR_149255, NM_001277954, NM_001370804, NM_001123362, NM_001289704, NM_144873, NM_001024619, NM_001364378, NM_001367887, NM_001289828, NM_026132, NM_001378892, NM_001378893, NM_144879, NM_139051, NM_001081655, NM_016670, NM_001013823, NM_001356995, NM_017400, NM_001252664, NM_001252665, NM_029646, NR_151595, NM_001289830, N…	743	5063	20119	1.18196	1	0.341815	0.340488
non-universal CHMs	A	5	2.66949	GOTERM_BP_ALL	GO:0048731~system development	238	22.2846	0.00419327	NM_001162970, NM_001099299, NM_001037809, NM_001277955, NR_149258, NR_149257, NR_149256, NR_149255, NM_001277954, NM_001310622, NR_153759, NM_001310623, NM_001123362, NM_001289704, NM_001024619, NM_001364378, NM_001289828, NM_001378892, NM_001378893, NM_144879, NM_139051, NM_175031, NM_001081655, NM_016670, NM_008808, NM_001013823, NM_017400, NM_001252664, NM_001252665, NM_029646, NM_001363271, N…	743	5547	20119	1.16181	1	0.401117	0.399559
non-universal CHMs	A	5	2.66949	GOTERM_BP_ALL	GO:0048513~animal organ development	178	16.6667	0.0324965	NM_001162970, NM_001099299, NM_021358, NM_001037809, NM_001144987, NR_149258, NM_001144988, NR_149257, NR_149256, NR_149255, NM_001369026, NR_156469, NM_001164357, NM_008024, NM_001289704, NM_001024619, NM_001364378, NM_001289828, NM_011540, NM_001378892, NM_001378893, NM_144879, NM_139051, NM_175031, NR_102730, NM_008381, NM_001081655, NM_016670, NM_001164107, NM_008808, NM_001164108, NM_0010138…	743	4236	20119	1.13784	1	0.785548	0.782498
non-universal CHMs	A	5	2.66949	GOTERM_BP_ALL	GO:0044699~single-organism process	594	55.618	0.117948	NM_001162970, NM_001011778, NM_001159321, NM_018861, NR_029918, NM_001370804, NM_001123362, NM_029760, NM_001346701, NM_001024619, NM_001364378, NM_001289828, NM_001367887, NM_028673, NM_199466, NM_175031, NM_001081655, NM_016670, NM_001355426, NM_001033339, NM_008808, NM_213614, NM_001356995, NM_001363271, NM_145613, NM_001370800, NM_001161627, NM_133880, NM_001289830, NM_028202, NM_001286567, N…	743	15711	20119	1.02376	1	1	0.996266
non-universal CHMs	A	5	2.66949	GOTERM_BP_ALL	GO:0032501~multicellular organismal process	365	34.176	0.400568	NM_001162970, NM_001011778, NM_001099299, NM_001037809, NM_001277955, NM_018861, NR_149258, NR_149257, NR_149256, NR_149255, NM_001277954, NM_001310622, NR_153759, NM_001272023, NM_001310623, NM_001123362, NR_029803, NM_001289704, NM_001024619, NM_001364378, NM_001367887, NM_001289828, NM_026132, NM_028673, NM_001378892, NM_001378893, NM_144879, NM_139051, NM_175031, NM_001081655, NM_016670, NM_0…	743	9765	20119	1.01213	1	1	0.996266
non-universal CHMs	A	6	2.12087	GOTERM_BP_ALL	GO:0055065~metal ion homeostasis	47	4.40075	0.000961751	NM_172152, NM_001159321, NM_025877, NM_001272064, NM_001272023, NM_011027, NM_010254, NM_012035, NM_001379068, NM_001379069, NM_001379067, NM_021443, NM_001302372, NM_183257, NM_153782, NM_001302373, NM_019588, NM_018731, NM_001195090, NM_001039677, NM_007877, NM_133355, NM_001277265, NM_001347529, NM_001359060, NM_010246, NM_029971, NM_031247, NM_011331, NM_001362345, NR_073548, NM_010327, NM_00…	743	771	20119	1.65067	0.998408	0.183997	0.183282
non-universal CHMs	A	6	2.12087	GOTERM_BP_ALL	GO:0050801~ion homeostasis	55	5.14981	0.00125276	NM_172152, NM_001159321, NM_025877, NM_182993, NM_001272064, NM_001272023, NM_008387, NM_011027, NM_009991, NM_008227, NM_010254, NM_012035, NM_001379068, NM_001379069, NM_001379067, NM_021443, NM_183257, NM_153782, NM_001302372, NM_018731, NM_001302373, NM_019588, NM_001195090, NM_001039677, NM_007877, NM_133355, NM_001277265, NM_001347529, NM_001359060, NM_010246, NM_029971, NM_031247, NM_01004…	743	956	20119	1.55784	0.999774	0.226715	0.225835
non-universal CHMs	A	6	2.12087	GOTERM_BP_ALL	GO:0048878~chemical homeostasis	75	7.02247	0.00141685	NM_172152, NM_001159321, NM_182993, NM_001163542, NM_001272023, NM_008387, NM_011027, NR_029765, NM_009991, NM_001024619, NM_001379068, NM_001379069, NM_001379067, NM_018731, NM_001195090, NM_001081493, NM_001081372, NM_001039677, NM_133355, NM_001168541, NM_001277265, NM_001347529, NM_170757, NM_001359060, NM_001168540, NM_010046, NM_001362345, NM_001357045, NM_008493, NM_010327, NM_008491, NM_0…	743	1414	20119	1.43625	0.999925	0.237182	0.236261
non-universal CHMs	A	6	2.12087	GOTERM_BP_ALL	GO:0072507~divalent inorganic cation homeostasis	38	3.55805	0.00207276	NM_172152, NM_001159321, NM_025877, NM_001272064, NM_011027, NM_010254, NM_012035, NM_001379068, NM_001379069, NM_001379067, NM_021443, NM_001302372, NM_153782, NM_001302373, NM_019588, NM_001195090, NM_001039677, NM_007877, NM_133355, NM_001277265, NM_001347529, NM_001359060, NM_010246, NM_029971, NM_031247, NM_011331, NM_001362345, NM_010327, NM_008172, NM_001038839, NM_133849, NR_102309, NM_00…	743	608	20119	1.69238	0.999999	0.295302	0.294155
non-universal CHMs	A	6	2.12087	GOTERM_BP_ALL	GO:0006875~cellular metal ion homeostasis	40	3.74532	0.00372826	NM_172152, NM_001159321, NM_025877, NM_001272023, NM_011027, NM_010254, NM_012035, NM_001379068, NM_001379069, NM_001379067, NM_021443, NM_001302372, NM_183257, NM_001302373, NM_019588, NM_018731, NM_001195090, NM_001039677, NM_007877, NM_133355, NM_001277265, NM_001347529, NM_001359060, NM_010246, NM_029971, NM_031247, NM_011331, NM_001362345, NR_073548, NM_010327, NM_008172, NM_008491, NM_00103…	743	673	20119	1.60939	1	0.390714	0.389197
non-universal CHMs	A	6	2.12087	GOTERM_BP_ALL	GO:0098771~inorganic ion homeostasis	49	4.58801	0.00390171	NM_172152, NM_001159321, NM_025877, NM_182993, NM_001272064, NM_001272023, NM_011027, NM_010254, NM_012035, NM_001379068, NM_001379069, NM_001379067, NM_021443, NM_183257, NM_153782, NM_001302372, NM_018731, NM_001302373, NM_019588, NM_001195090, NM_001039677, NM_007877, NM_133355, NM_001277265, NM_001347529, NM_001359060, NM_010246, NM_029971, NM_031247, NM_001362345, NM_011331, NR_073548, NM_01…	743	875	20119	1.51637	1	0.390714	0.389197
non-universal CHMs	A	6	2.12087	GOTERM_BP_ALL	GO:0055080~cation homeostasis	48	4.49438	0.00472994	NM_172152, NM_001159321, NM_025877, NM_182993, NM_001272064, NM_001272023, NM_011027, NM_010254, NM_012035, NM_001379068, NM_001379069, NM_001379067, NM_021443, NM_001302372, NM_183257, NM_153782, NM_001302373, NM_019588, NM_018731, NM_001195090, NM_001039677, NM_007877, NM_133355, NM_001277265, NM_001347529, NM_001359060, NM_010246, NM_029971, NM_031247, NM_011331, NM_001362345, NR_073548, NM_01…	743	861	20119	1.50958	1	0.417752	0.41613
non-universal CHMs	A	6	2.12087	GOTERM_BP_ALL	GO:0055074~calcium ion homeostasis	34	3.18352	0.00683458	NM_172152, NM_001159321, NM_025877, NM_001272064, NM_011027, NM_010254, NM_012035, NM_001379068, NM_001379069, NM_001379067, NM_021443, NM_001302372, NM_153782, NM_001302373, NM_019588, NM_007877, NM_133355, NM_001277265, NM_001347529, NM_001359060, NM_010246, NM_029971, NM_031247, NM_011331, NM_001362345, NM_010327, NM_008172, NM_001038839, NM_133849, NR_102309, NM_007428, NM_001012765, NM_14507…	743	567	20119	1.62373	1	0.43323	0.431548
non-universal CHMs	A	6	2.12087	GOTERM_BP_ALL	GO:0006873~cellular ion homeostasis	43	4.02622	0.00823385	NM_172152, NM_001159321, NM_025877, NM_182993, NM_001272023, NM_011027, NM_010254, NM_012035, NM_001379068, NM_001379069, NM_001379067, NM_021443, NM_001302372, NM_183257, NM_001302373, NM_019588, NM_018731, NM_001195090, NM_001039677, NM_007877, NM_133355, NM_001277265, NM_001347529, NM_001359060, NM_010246, NM_029971, NM_031247, NM_011331, NM_001362345, NR_073548, NM_010327, NM_008172, NM_00849…	743	774	20119	1.50434	1	0.455652	0.453883
non-universal CHMs	A	6	2.12087	GOTERM_BP_ALL	GO:0030003~cellular cation homeostasis	42	3.93258	0.00925375	NM_172152, NM_001159321, NM_025877, NM_182993, NM_001272023, NM_011027, NM_010254, NM_012035, NM_001379068, NM_001379069, NM_001379067, NM_021443, NM_001302372, NM_183257, NM_001302373, NM_019588, NM_018731, NM_001195090, NM_001039677, NM_007877, NM_133355, NM_001277265, NM_001347529, NM_001359060, NM_010246, NM_029971, NM_031247, NM_011331, NM_001362345, NR_073548, NM_010327, NM_008172, NM_00849…	743	756	20119	1.50434	1	0.460783	0.458994
non-universal CHMs	A	6	2.12087	GOTERM_BP_ALL	GO:0055082~cellular chemical homeostasis	51	4.77528	0.0100548	NM_172152, NM_001159321, NM_182993, NM_001272023, NM_011027, NR_029765, NM_001379068, NM_001379069, NM_001379067, NM_018731, NM_001195090, NM_001081493, NM_001039677, NM_133355, NM_001277265, NM_001347529, NM_170757, NM_001359060, NM_001362345, NM_010327, NM_008491, NM_001361916, NM_001361917, NR_102309, NM_173865, NM_008712, NM_029736, NM_011170, NM_011325, NM_008168, NM_029100, NM_001290627, NM…	743	966	20119	1.42959	1	0.476306	0.474456
non-universal CHMs	A	6	2.12087	GOTERM_BP_ALL	GO:0019725~cellular homeostasis	55	5.14981	0.0118316	NM_172152, NM_001159321, NM_182993, NM_001272023, NM_011027, NR_029765, NM_001379068, NM_001379069, NM_001379067, NM_018731, NM_001195090, NM_001081493, NM_001039677, NM_133355, NM_001277265, NM_001347529, NM_170757, NM_001359060, NM_001362345, NM_010327, NM_008491, NM_001361916, NM_001361917, NR_102309, NM_173865, NM_008712, NM_029736, NM_011170, NM_011325, NM_008168, NM_029100, NM_001290627, NM…	743	1069	20119	1.39317	1	0.504636	0.502677
non-universal CHMs	A	6	2.12087	GOTERM_BP_ALL	GO:0072503~cellular divalent inorganic cation homeostasis	33	3.08989	0.0119158	NM_172152, NM_001159321, NM_025877, NM_011027, NM_010254, NM_012035, NM_001379068, NM_001379069, NM_001379067, NM_021443, NM_001302372, NM_001302373, NM_019588, NM_001195090, NM_001039677, NM_007877, NM_133355, NM_001277265, NM_001347529, NM_001359060, NM_010246, NM_029971, NM_031247, NM_011331, NM_001362345, NM_010327, NM_008172, NM_001038839, NM_133849, NR_102309, NM_007428, NM_001012765, NM_17…	743	568	20119	1.5732	1	0.504989	0.503028
non-universal CHMs	A	6	2.12087	GOTERM_BP_ALL	GO:0051480~regulation of cytosolic calcium ion concentration	26	2.43446	0.017638	NM_001038839, NM_172152, NM_001159321, NM_133849, NR_102309, NM_007428, NM_001012765, NM_008712, NM_011170, NM_029100, NM_011027, NM_001001999, NM_010254, NM_012035, NM_008361, NM_176860, NM_001358512, NM_001302372, NM_001302373, NM_019588, NM_001038887, NM_007416, NM_007877, NM_133355, NM_001277265, NM_001278256, NM_001038845, NM_001284402, NM_001347529, NM_009325, NM_001359060, NM_008154, NM_01…	743	431	20119	1.63348	1	0.615214	0.612825
non-universal CHMs	A	6	2.12087	GOTERM_BP_ALL	GO:0042592~homeostatic process	99	9.26966	0.0211156	NM_172152, NM_001159321, NM_001110212, NM_001037809, NR_149258, NM_182993, NR_149257, NR_149256, NR_149255, NM_001163542, NM_001272023, NM_008387, NM_001289704, NM_011027, NM_009991, NR_029765, NM_001024619, NM_001379068, NM_001379069, NM_001379067, NM_016670, NM_001164107, NM_001164108, NM_018731, NM_001252664, NM_001195090, NM_172961, NM_001081493, NM_001081372, NM_001252665, NM_001039677, NM_1…	743	2176	20119	1.23195	1	0.642209	0.639716
non-universal CHMs	A	6	2.12087	GOTERM_BP_ALL	GO:0006874~cellular calcium ion homeostasis	30	2.80899	0.0270459	NM_172152, NM_001159321, NM_025877, NM_011027, NM_010254, NM_012035, NM_001379068, NM_001379069, NM_001379067, NM_021443, NM_001302372, NM_001302373, NM_019588, NM_007877, NM_133355, NM_001277265, NM_001347529, NM_001359060, NM_010246, NM_029971, NM_031247, NM_011331, NM_001362345, NM_010327, NM_008172, NM_001038839, NM_133849, NR_102309, NM_007428, NM_001012765, NM_008712, NM_029736, NM_011170, …	743	538	20119	1.50993	1	0.72151	0.718708
non-universal CHMs	A	6	2.12087	GOTERM_BP_ALL	GO:0065008~regulation of biological quality	193	18.0712	0.0349387	NM_001159321, NM_021358, NM_001037809, NM_025830, NM_001144987, NR_149258, NM_001144988, NR_149257, NR_149256, NR_149255, NR_156469, NM_001163143, NM_001369026, NM_001310622, NM_001272023, NM_001310623, NM_008387, NR_029803, NM_001289704, NM_194335, NM_146257, NM_009597, NM_001024619, NM_001367887, NM_030189, NM_001378892, NM_001379068, NM_001378893, NM_001379069, NM_139051, NM_027460, NM_0013790…	743	4634	20119	1.12777	1	0.804206	0.801084
non-universal CHMs	A	6	2.12087	GOTERM_BP_ALL	GO:0007204~positive regulation of cytosolic calcium ion concentration	20	1.87266	0.105505	NM_001038839, NM_172152, NM_133849, NR_102309, NM_007428, NM_001012765, NM_011170, NM_029100, NM_011027, NM_001001999, NM_010254, NM_008361, NM_176860, NM_001358512, NM_019588, NM_001038887, NM_007416, NM_007877, NM_001277265, NM_001278256, NM_001038845, NM_001284402, NM_009325, NM_001359060, NM_029971, NM_031247, NM_001362345, NM_008153, NM_010304, NM_010327, NM_008172	743	376	20119	1.44032	1	1	0.996266
non-universal CHMs	A	7	2.02596	GOTERM_BP_ALL	GO:0003012~muscle system process	32	2.99625	0.00070481	NR_149258, NR_149257, NM_001252578, NR_149256, NM_001252579, NR_149255, NM_001355619, NM_001369026, NM_001272023, NM_009314, NM_009633, NM_001289704, NM_028072, NM_011540, NM_001355056, NM_021883, NM_183257, NM_133199, NM_172961, NM_001347488, NM_001145886, NM_001277265, NM_001346517, NM_001277340, NM_001293804, NR_073548, NM_009384, NM_008493, NM_021290, NM_001081468, NM_001081469, NM_001085509,…	743	451	20119	1.92128	0.991094	0.152239	0.151648
non-universal CHMs	A	7	2.02596	GOTERM_BP_ALL	GO:0044057~regulation of system process	36	3.37079	0.00859436	NM_001329843, NM_001369026, NM_009314, NM_009633, NM_008227, NM_008381, NM_183257, NM_001081493, NM_133199, NM_172961, NM_001347488, NM_007877, NM_001277265, NM_010564, NM_029971, NM_010046, NM_019459, NM_008493, NM_021290, NM_008172, NM_001081468, NM_021334, NM_001081469, NM_001081466, NM_001081467, NM_001081464, NM_001170978, NM_001081465, NM_001081462, NM_001081463, NM_007428, NM_145155, NM_00…	743	620	20119	1.57227	1	0.456729	0.454955
non-universal CHMs	A	7	2.02596	GOTERM_BP_ALL	GO:0090257~regulation of muscle system process	19	1.77903	0.011637	NM_001081468, NM_001081469, NM_001081466, NM_001081467, NM_001081464, NM_001170978, NM_001081465, NM_001081462, NM_001081463, NM_007428, NM_001369245, NM_001244936, NM_001369026, NM_009633, NM_009314, NM_029100, NM_001039048, NM_010595, NM_021544, NM_001358512, NM_183257, NM_020331, NM_028974, NM_133199, NM_172961, NM_001347488, NM_007416, NM_007415, NM_001081470, NM_001277265, NM_001346010, NM_0…	743	270	20119	1.90549	1	0.504636	0.502677
non-universal CHMs	A	7	2.02596	GOTERM_BP_ALL	GO:0006936~muscle contraction	21	1.96629	0.0181589	NM_001085509, NM_001170978, NM_001252578, NM_001252579, NM_001355619, NM_007428, NM_001369245, NM_008712, NM_001369026, NM_177707, NM_001272023, NM_011325, NM_009633, NM_009314, NM_028072, NM_001039048, NM_011540, NM_001359751, NM_021883, NM_021544, NM_001358512, NM_028974, NM_133199, NM_172961, NM_007416, NM_001277265, NM_001346010, NM_009325, NM_001277340, NM_007582, NR_073548, NM_021290	743	325	20119	1.74966	1	0.623547	0.621126
non-universal CHMs	A	7	2.02596	GOTERM_BP_ALL	GO:0006937~regulation of muscle contraction	12	1.1236	0.0579432	NM_021544, NM_001358512, NM_001170978, NM_028974, NM_133199, NM_172961, NM_007416, NM_001369026, NM_001277265, NM_001346010, NM_009633, NM_009314, NM_009325, NM_007582, NM_010595, NM_021290	743	174	20119	1.86745	1	0.987786	0.98395
non-universal CHMs	A	8	1.73921	GOTERM_BP_ALL	GO:0006865~amino acid transport	19	1.77903	0.000100146	NM_024249, NM_001164798, NM_001038839, NM_001164799, NM_021358, NM_133849, NM_001170978, NM_018861, NM_182993, NR_102309, NM_007428, NM_001166456, NM_001166458, NM_011027, NM_134086, NM_008361, NM_177034, NM_001164800, NM_001164801, NM_001164802, NM_019687, NM_001038887, NM_172961, NM_001038845, NM_001330304, NM_053196, NM_001284402, NM_009201, NM_011731, NM_001361696, NR_121629, NM_001361697, NM…	743	177	20119	2.90668	0.488604	0.0675811	0.0673187
non-universal CHMs	A	8	1.73921	GOTERM_BP_ALL	GO:0015804~neutral amino acid transport	8	0.749064	0.00177916	NM_009201, NM_011731, NM_134086, NM_018861, NR_121629, NM_001304956, NM_001166456, NM_008493, NM_008690, NM_001166458, NM_027052	743	48	20119	4.51301	0.999993	0.283649	0.282548
non-universal CHMs	A	8	1.73921	GOTERM_BP_ALL	GO:0043090~amino acid import	8	0.749064	0.00581954	NM_009201, NM_011731, NM_134086, NM_018861, NM_182993, NM_019687, NM_007428, NM_001166456, NM_001330304, NM_001166458, NM_027052	743	59	20119	3.6716	1	0.426984	0.425326
non-universal CHMs	A	8	1.73921	GOTERM_BP_ALL	GO:0043092~L-amino acid import	7	0.655431	0.00589629	NM_009201, NM_011731, NM_134086, NM_018861, NM_182993, NM_007428, NM_001166456, NM_001166458, NM_027052	743	45	20119	4.21214	1	0.426984	0.425326
non-universal CHMs	A	8	1.73921	GOTERM_BP_ALL	GO:0098739~import across plasma membrane	13	1.21723	0.0118321	NM_021544, NM_172152, NM_018861, NM_018731, NM_019687, NM_007428, NM_001330304, NM_001272023, NM_011325, NM_013734, NM_011731, NM_145963, NM_001290627, NM_001362345, NR_073548, NM_001355480, NM_027052, NM_001355481, NM_008491	743	154	20119	2.28581	1	0.504636	0.502677
non-universal CHMs	A	8	1.73921	GOTERM_BP_ALL	GO:0003333~amino acid transmembrane transport	8	0.749064	0.016709	NM_024249, NM_001164798, NM_001164799, NM_001164800, NM_001164801, NM_001164802, NM_018861, NM_019687, NM_007428, NM_001166456, NM_001330304, NM_001166458, NM_009201, NM_011731, NM_134086, NM_001361696, NM_001361697, NM_001361698, NM_001361699, NM_027052	743	72	20119	3.00867	1	0.599788	0.597459
non-universal CHMs	A	8	1.73921	GOTERM_BP_ALL	GO:0015807~L-amino acid transport	8	0.749064	0.0205013	NM_009201, NM_011731, NM_134086, NM_018861, NM_182993, NR_121629, NM_007428, NM_001166456, NM_001166458, NM_027052	743	75	20119	2.88833	1	0.635589	0.633121
non-universal CHMs	A	8	1.73921	GOTERM_BP_ALL	GO:0098656~anion transmembrane transport	15	1.40449	0.0297687	NM_024249, NM_001164798, NM_001164799, NM_018861, NM_182993, NM_001112711, NM_001038018, NM_007428, NM_011170, NM_001166456, NM_001166458, NM_134086, NM_020332, NM_001164800, NM_001164801, NM_001286063, NM_001164802, NM_001286064, NM_019687, NM_001278256, NM_001330304, NM_009201, NM_011731, NM_001372402, NM_001361696, NM_001361697, NM_011938, NM_001361698, NM_001361699, NM_001286065, NM_001286066…	743	216	20119	1.88042	1	0.758786	0.75584
non-universal CHMs	A	8	1.73921	GOTERM_BP_ALL	GO:0089718~amino acid import across plasma membrane	5	0.468165	0.0354302	NM_011731, NM_018861, NM_019687, NM_007428, NM_001330304, NM_027052	743	34	20119	3.98207	1	0.804206	0.801084
non-universal CHMs	A	8	1.73921	GOTERM_BP_ALL	GO:0044745~amino acid transmembrane import	5	0.468165	0.0354302	NM_011731, NM_018861, NM_019687, NM_007428, NM_001330304, NM_027052	743	34	20119	3.98207	1	0.804206	0.801084
non-universal CHMs	A	8	1.73921	GOTERM_BP_ALL	GO:1903825~organic acid transmembrane transport	9	0.842697	0.038447	NM_024249, NM_001164798, NM_001164799, NM_001164800, NM_001164801, NM_001164802, NM_018861, NM_019687, NM_007428, NM_001166456, NM_001330304, NM_001166458, NM_009201, NM_011731, NM_134086, NM_146257, NM_001361696, NM_001361697, NM_001361698, NM_001361699, NM_027052	743	104	20119	2.34329	1	0.833614	0.830377
non-universal CHMs	A	8	1.73921	GOTERM_BP_ALL	GO:1902475~L-alpha-amino acid transmembrane transport	5	0.468165	0.0463183	NM_011731, NM_134086, NM_018861, NM_007428, NM_001166456, NM_001166458, NM_027052	743	37	20119	3.6592	1	0.89638	0.892899
non-universal CHMs	A	8	1.73921	GOTERM_BP_ALL	GO:1902837~amino acid import into cell	5	0.468165	0.0634033	NM_011731, NM_018861, NM_019687, NM_007428, NM_001330304, NM_027052	743	41	20119	3.3022	1	1	0.996266
non-universal CHMs	A	8	1.73921	GOTERM_BP_ALL	GO:1905039~carboxylic acid transmembrane transport	8	0.749064	0.0863626	NM_024249, NM_001164798, NM_001164799, NM_001164800, NM_001164801, NM_001164802, NM_018861, NM_019687, NM_007428, NM_001166456, NM_001330304, NM_001166458, NM_009201, NM_011731, NM_134086, NM_001361696, NM_001361697, NM_001361698, NM_001361699, NM_027052	743	103	20119	2.10315	1	1	0.996266
non-universal CHMs	A	8	1.73921	GOTERM_BP_ALL	GO:0032328~alanine transport	3	0.280899	0.128369	NM_018861, NR_121629, NM_027052	743	17	20119	4.77848	1	1	0.996266
non-universal CHMs	A	8	1.73921	GOTERM_BP_ALL	GO:0015824~proline transport	3	0.280899	0.128369	NM_011731, NM_018861, NR_121629	743	17	20119	4.77848	1	1	0.996266
non-universal CHMs	A	9	1.69973	GOTERM_BP_ALL	GO:0014051~gamma-aminobutyric acid secretion	5	0.468165	0.00371441	NM_001284402, NM_001038839, NM_177034, NM_011027, NM_021358, NM_133849, NM_001170978, NR_102309, NM_001038887, NM_172961, NM_001377096, NM_001038845	743	18	20119	7.52168	1	0.390714	0.389197
non-universal CHMs	A	9	1.69973	GOTERM_BP_ALL	GO:0044070~regulation of anion transport	14	1.31086	0.00374491	NM_001038839, NM_021358, NM_133849, NM_001170978, NR_102309, NM_001112711, NM_001079904, NM_001038018, NM_007428, NM_001079905, NM_011170, NM_001166456, NM_001079901, NM_001079902, NM_001166458, NM_001079903, NM_010798, NM_011027, NM_134086, NM_008361, NM_175099, NM_001286063, NM_001286064, NM_001038887, NM_172961, NM_001010973, NM_001278256, NM_001038845, NM_001284402, NR_153432, NM_001287738, N…	743	150	20119	2.52729	1	0.390714	0.389197
non-universal CHMs	A	9	1.69973	GOTERM_BP_ALL	GO:0032890~regulation of organic acid transport	11	1.02996	0.00382413	NM_001038839, NM_021358, NM_133849, NM_001170978, NR_102309, NM_007428, NM_001079904, NM_001079905, NM_001166456, NM_001079901, NM_001079902, NM_001166458, NM_001079903, NM_010798, NM_011027, NM_134086, NM_008361, NM_175099, NM_001038887, NM_172961, NM_001010973, NM_001038845, NM_001284402, NR_153432, NM_001377096, NM_008493	743	100	20119	2.97859	1	0.390714	0.389197
non-universal CHMs	A	9	1.69973	GOTERM_BP_ALL	GO:1903792~negative regulation of anion transport	7	0.655431	0.00469559	NM_021358, NM_133849, NM_001286063, NM_001286064, NM_001170978, NR_102309, NM_001112711, NM_001038018, NM_172961, NM_001010973, NR_153432, NM_011938, NM_001286065, NM_001377096, NM_001286066, NM_001377076, NM_008361, NM_008493, NM_001377077	743	43	20119	4.40806	1	0.417752	0.41613
non-universal CHMs	A	9	1.69973	GOTERM_BP_ALL	GO:0032891~negative regulation of organic acid transport	6	0.561798	0.00593033	NM_021358, NM_133849, NM_001170978, NR_153432, NR_102309, NM_172961, NM_001377096, NM_001010973, NM_008361, NM_008493	743	32	20119	5.07714	1	0.426984	0.425326
non-universal CHMs	A	9	1.69973	GOTERM_BP_ALL	GO:0051937~catecholamine transport	10	0.93633	0.00637311	NM_001328047, NM_001164039, NM_021358, NM_133849, NM_001170978, NR_102309, NM_001374138, NM_001081493, NM_007428, NM_172961, NM_007877, NM_177922, NM_001166399, NM_001164036, NM_001164037, NM_008529, NM_001164038, NM_013732, NM_009001, NM_146257, NM_001164040, NM_001377096, NM_001378892, NM_001378893	743	91	20119	2.97561	1	0.432666	0.430986
non-universal CHMs	A	9	1.69973	GOTERM_BP_ALL	GO:0051955~regulation of amino acid transport	8	0.749064	0.00638371	NM_001038839, NM_021358, NM_133849, NM_001170978, NR_102309, NM_007428, NM_001038887, NM_172961, NM_001166456, NM_001038845, NM_001166458, NM_001284402, NM_011027, NM_134086, NM_001377096, NM_008361, NM_008493	743	60	20119	3.61041	1	0.432666	0.430986
non-universal CHMs	A	9	1.69973	GOTERM_BP_ALL	GO:0015844~monoamine transport	11	1.02996	0.00658891	NM_001164039, NM_021358, NM_133849, NM_001170978, NR_102309, NM_001374138, NM_007428, NM_177922, NM_001166399, NM_008712, NM_001164036, NM_001164037, NM_001164038, NM_146257, NM_001378892, NM_001378893, NM_001328047, NM_001081493, NM_172961, NM_007877, NM_008529, NM_013732, NM_009001, NM_001164040, NM_001377096	743	108	20119	2.75795	1	0.432666	0.430986
non-universal CHMs	A	9	1.69973	GOTERM_BP_ALL	GO:0051952~regulation of amine transport	12	1.1236	0.00696412	NM_001038839, NM_021358, NM_133849, NM_001170978, NR_102309, NM_007428, NM_001166399, NM_001166456, NM_001166458, NM_009314, NM_011027, NM_134086, NM_001378892, NM_008361, NM_001378893, NM_001328047, NM_001081493, NM_001038887, NM_172961, NM_007877, NM_001038845, NM_001284402, NM_013732, NM_009001, NM_001377096, NM_008493	743	126	20119	2.57886	1	0.43323	0.431548
non-universal CHMs	A	9	1.69973	GOTERM_BP_ALL	GO:0006835~dicarboxylic acid transport	10	0.93633	0.00785101	NM_001038839, NM_177034, NM_021358, NM_133849, NM_001170978, NM_018861, NM_182993, NR_102309, NM_001038887, NM_172961, NM_001038845, NM_001284402, NM_009201, NM_011027, NM_001372402, NM_001377096, NM_008361	743	94	20119	2.88064	1	0.449537	0.447791
non-universal CHMs	A	9	1.69973	GOTERM_BP_ALL	GO:0051956~negative regulation of amino acid transport	5	0.468165	0.00790084	NM_021358, NM_133849, NM_001170978, NR_102309, NM_172961, NM_001377096, NM_008361, NM_008493	743	22	20119	6.1541	1	0.449537	0.447791
non-universal CHMs	A	9	1.69973	GOTERM_BP_ALL	GO:0015812~gamma-aminobutyric acid transport	5	0.468165	0.00928998	NM_001284402, NM_001038839, NM_177034, NM_011027, NM_021358, NM_133849, NM_001170978, NR_102309, NM_001038887, NM_172961, NM_001377096, NM_001038845	743	23	20119	5.88654	1	0.460783	0.458994
non-universal CHMs	A	9	1.69973	GOTERM_BP_ALL	GO:0015696~ammonium transport	11	1.02996	0.00952701	NM_021358, NM_133849, NM_001170978, NR_102309, NM_019687, NM_133199, NM_172961, NM_177922, NM_008712, NM_001330304, NM_009314, NM_011731, NM_146257, NM_001377096, NM_001355480, NM_001355481	743	114	20119	2.6128	1	0.465641	0.463833
non-universal CHMs	A	9	1.69973	GOTERM_BP_ALL	GO:0015837~amine transport	12	1.1236	0.00974628	NM_001038839, NM_021358, NM_133849, NM_001170978, NR_102309, NM_007428, NM_001166399, NM_001166456, NM_001166458, NM_009314, NM_011027, NM_134086, NM_001378892, NM_008361, NM_001378893, NM_001328047, NM_001081493, NM_001038887, NM_172961, NM_007877, NM_001038845, NM_001284402, NM_013732, NM_009001, NM_001377096, NM_008493	743	132	20119	2.46164	1	0.472907	0.47107
non-universal CHMs	A	9	1.69973	GOTERM_BP_ALL	GO:0032892~positive regulation of organic acid transport	8	0.749064	0.00983258	NM_001038839, NM_021358, NM_133849, NM_001170978, NR_102309, NM_007428, NM_001038887, NM_172961, NM_001166456, NM_001038845, NM_001166458, NM_001284402, NM_010798, NM_011027, NM_134086, NM_001377096, NM_008361	743	65	20119	3.33268	1	0.473661	0.471822
non-universal CHMs	A	9	1.69973	GOTERM_BP_ALL	GO:0014052~regulation of gamma-aminobutyric acid secretion	4	0.374532	0.0108335	NM_001284402, NM_001038839, NM_011027, NM_021358, NM_133849, NM_001170978, NR_102309, NM_001038887, NM_172961, NM_001377096, NM_001038845	743	13	20119	8.33171	1	0.493476	0.49156
non-universal CHMs	A	9	1.69973	GOTERM_BP_ALL	GO:0046717~acid secretion	12	1.1236	0.0126599	NM_001038839, NM_177034, NM_021358, NM_133849, NM_001170978, NR_102309, NM_001038887, NM_172961, NM_007877, NM_001010973, NM_001346010, NM_001038845, NM_001284402, NM_009201, NM_010798, NM_011027, NR_153432, NM_001377096, NM_008361, NM_008493, NM_021290	743	137	20119	2.3718	1	0.516895	0.514888
non-universal CHMs	A	9	1.69973	GOTERM_BP_ALL	GO:1903793~positive regulation of anion transport	9	0.842697	0.0158894	NM_001038839, NM_021358, NM_133849, NM_001170978, NR_102309, NM_007428, NM_001038887, NM_172961, NM_001166456, NM_001038845, NM_001166458, NM_001284402, NM_010798, NM_011027, NM_134086, NM_001287738, NM_009883, NM_001287739, NM_001377096, NM_008361	743	88	20119	2.76935	1	0.59965	0.597322
non-universal CHMs	A	9	1.69973	GOTERM_BP_ALL	GO:0051954~positive regulation of amine transport	7	0.655431	0.0181489	NM_001038839, NM_021358, NM_001170978, NM_001081493, NM_007428, NM_001038887, NM_172961, NM_001166456, NM_001038845, NM_001166458, NM_001284402, NM_009314, NM_013732, NM_011027, NM_134086, NM_001377096	743	57	20119	3.32538	1	0.623547	0.621126
non-universal CHMs	A	9	1.69973	GOTERM_BP_ALL	GO:0014053~negative regulation of gamma-aminobutyric acid secretion	3	0.280899	0.0184584	NM_021358, NM_133849, NM_001170978, NR_102309, NM_172961, NM_001377096	743	6	20119	13.539	1	0.625347	0.622919
non-universal CHMs	A	9	1.69973	GOTERM_BP_ALL	GO:1901571~fatty acid derivative transport	8	0.749064	0.0205013	NM_001038839, NM_133849, NR_102309, NM_001038887, NM_007877, NM_001010973, NM_001347396, NM_145140, NM_001038845, NM_001284402, NM_010798, NM_011027, NR_153432, NM_170680, NM_008361, NM_008493	743	75	20119	2.88833	1	0.635589	0.633121
non-universal CHMs	A	9	1.69973	GOTERM_BP_ALL	GO:0050432~catecholamine secretion	8	0.749064	0.0205013	NM_001328047, NM_001164039, NM_021358, NM_133849, NM_001170978, NR_102309, NM_001374138, NM_001081493, NM_007428, NM_172961, NM_007877, NM_001166399, NM_001164036, NM_001164037, NM_008529, NM_001164038, NM_013732, NM_009001, NM_001164040, NM_001377096, NM_001378892, NM_001378893	743	75	20119	2.88833	1	0.635589	0.633121
non-universal CHMs	A	9	1.69973	GOTERM_BP_ALL	GO:0071715~icosanoid transport	8	0.749064	0.0205013	NM_001038839, NM_133849, NR_102309, NM_001038887, NM_007877, NM_001010973, NM_001347396, NM_145140, NM_001038845, NM_001284402, NM_010798, NM_011027, NR_153432, NM_170680, NM_008361, NM_008493	743	75	20119	2.88833	1	0.635589	0.633121
non-universal CHMs	A	9	1.69973	GOTERM_BP_ALL	GO:0015718~monocarboxylic acid transport	15	1.40449	0.0216467	NM_001038839, NM_021358, NM_133849, NM_001170978, NR_102309, NM_133980, NM_001347396, NM_010798, NM_011027, NM_170680, NM_008361, NM_001359606, NM_177034, NM_001038887, NM_172961, NM_020516, NM_007877, NM_001010973, NM_145140, NM_001038845, NM_001359608, NM_001359609, NM_001284402, NR_153432, NM_001377096, NM_027430, NM_001080934, NM_008493	743	207	20119	1.96218	1	0.647083	0.64457
non-universal CHMs	A	9	1.69973	GOTERM_BP_ALL	GO:2000191~regulation of fatty acid transport	6	0.561798	0.0223042	NM_175099, NM_001038839, NM_133849, NR_102309, NM_001038887, NM_001079904, NM_001079905, NM_001010973, NM_001079901, NM_001038845, NM_001079902, NM_001079903, NM_001284402, NM_010798, NM_011027, NR_153432, NM_008361	743	44	20119	3.69246	1	0.661506	0.658938
non-universal CHMs	A	9	1.69973	GOTERM_BP_ALL	GO:0032309~icosanoid secretion	7	0.655431	0.0245713	NM_001038839, NM_133849, NR_102309, NM_001038887, NM_007877, NM_001010973, NM_001038845, NM_001284402, NM_010798, NM_011027, NR_153432, NM_008361, NM_008493	743	61	20119	3.10732	1	0.69716	0.694453
non-universal CHMs	A	9	1.69973	GOTERM_BP_ALL	GO:0014050~negative regulation of glutamate secretion	3	0.280899	0.0328097	NM_021358, NM_133849, NR_102309, NM_001377096, NM_008361	743	8	20119	10.1543	1	0.787433	0.784376
non-universal CHMs	A	9	1.69973	GOTERM_BP_ALL	GO:0032303~regulation of icosanoid secretion	5	0.468165	0.0354302	NM_001284402, NM_001038839, NM_010798, NM_011027, NM_133849, NR_153432, NR_102309, NM_001038887, NM_001010973, NM_008361, NM_001038845	743	34	20119	3.98207	1	0.804206	0.801084
non-universal CHMs	A	9	1.69973	GOTERM_BP_ALL	GO:0051957~positive regulation of amino acid transport	5	0.468165	0.0354302	NM_001038839, NM_021358, NM_001170978, NM_007428, NM_001038887, NM_172961, NM_001166456, NM_001038845, NM_001166458, NM_001284402, NM_011027, NM_134086, NM_001377096	743	34	20119	3.98207	1	0.804206	0.801084
non-universal CHMs	A	9	1.69973	GOTERM_BP_ALL	GO:0014047~glutamate secretion	5	0.468165	0.0388751	NM_001284402, NM_001038839, NM_177034, NM_011027, NM_021358, NM_133849, NR_102309, NM_001038887, NM_001377096, NM_008361, NM_001038845	743	35	20119	3.86829	1	0.833614	0.830377
non-universal CHMs	A	9	1.69973	GOTERM_BP_ALL	GO:0050433~regulation of catecholamine secretion	7	0.655431	0.0415896	NM_001328047, NM_021358, NM_133849, NM_001170978, NR_102309, NM_001081493, NM_007428, NM_172961, NM_007877, NM_001166399, NM_013732, NM_009001, NM_001377096, NM_001378892, NM_001378893	743	69	20119	2.74705	1	0.846584	0.843297
non-universal CHMs	A	9	1.69973	GOTERM_BP_ALL	GO:0043271~negative regulation of ion transport	13	1.21723	0.0544822	NM_021358, NM_133849, NM_001170978, NR_102309, NM_001112711, NM_001038018, NM_008712, NM_001369026, NM_008361, NM_001077694, NM_001286063, NM_001286064, NM_183257, NM_172961, NM_007877, NM_001010973, NM_013599, NR_153432, NM_011938, NM_001377096, NM_001286065, NM_001286066, NM_001377076, NM_008493, NM_001377077	743	193	20119	1.82391	1	0.96283	0.959091
non-universal CHMs	A	9	1.69973	GOTERM_BP_ALL	GO:0051953~negative regulation of amine transport	5	0.468165	0.05886	NM_021358, NM_133849, NM_001170978, NR_102309, NM_172961, NM_001377096, NM_008361, NM_008493	743	40	20119	3.38476	1	0.987786	0.98395
non-universal CHMs	A	9	1.69973	GOTERM_BP_ALL	GO:0014048~regulation of glutamate secretion	4	0.374532	0.075891	NM_001284402, NM_001038839, NM_011027, NM_021358, NM_133849, NR_102309, NM_001038887, NM_001377096, NM_008361, NM_001038845	743	27	20119	4.01156	1	1	0.996266
non-universal CHMs	A	9	1.69973	GOTERM_BP_ALL	GO:0032305~positive regulation of icosanoid secretion	4	0.374532	0.089901	NM_001284402, NM_001038839, NM_010798, NM_011027, NM_133849, NR_102309, NM_001038887, NM_008361, NM_001038845	743	29	20119	3.73491	1	1	0.996266
non-universal CHMs	A	9	1.69973	GOTERM_BP_ALL	GO:0015850~organic hydroxy compound transport	17	1.59176	0.108194	NM_001164039, NM_021456, NM_021358, NM_001381922, NM_001168539, NM_133849, NM_001170978, NR_102309, NM_001374138, NM_007428, NM_177922, NM_001166399, NM_008712, NM_001164036, NM_001164037, NM_001164038, NM_144897, NM_146257, NM_001024619, NM_001378892, NM_001378893, NM_001328047, NM_001081493, NM_172961, NM_001081372, NM_007877, NM_001168541, NM_008529, NM_009001, NM_013732, NM_001168540, NM_0011…	743	308	20119	1.49457	1	1	0.996266
non-universal CHMs	A	9	1.69973	GOTERM_BP_ALL	GO:2000193~positive regulation of fatty acid transport	4	0.374532	0.120796	NM_001284402, NM_001038839, NM_010798, NM_011027, NM_133849, NR_102309, NM_001038887, NM_008361, NM_001038845	743	33	20119	3.28219	1	1	0.996266
non-universal CHMs	A	9	1.69973	GOTERM_BP_ALL	GO:0015872~dopamine transport	4	0.374532	0.137512	NM_021358, NM_001170978, NM_146257, NM_172961, NM_177922, NM_001377096	743	35	20119	3.09464	1	1	0.996266
non-universal CHMs	A	9	1.69973	GOTERM_BP_ALL	GO:0015908~fatty acid transport	8	0.749064	0.179204	NM_001038839, NM_133849, NR_102309, NM_001038887, NM_007877, NM_001010973, NM_001347396, NM_145140, NM_001038845, NM_001284402, NM_010798, NM_011027, NR_153432, NM_170680, NM_008361, NM_008493	743	125	20119	1.733	1	1	0.996266
non-universal CHMs	A	9	1.69973	GOTERM_BP_ALL	GO:0014059~regulation of dopamine secretion	4	0.374532	0.201196	NM_001328047, NM_009001, NM_021358, NM_001170978, NM_172961, NM_007877, NM_001166399, NM_001377096, NM_001378892, NM_001378893	743	42	20119	2.57886	1	1	0.996266
non-universal CHMs	A	10	1.59529	GOTERM_BP_ALL	GO:0043500~muscle adaptation	12	1.1236	0.0139945	NM_001081468, NM_001081469, NM_001081466, NM_001081467, NM_001081464, NM_001081465, NR_149258, NM_001081462, NR_149257, NM_001081463, NR_149256, NM_007428, NR_149255, NM_009805, NM_001369245, NM_001244936, NM_001272041, NM_009606, NM_029100, NM_001289704, NM_001039048, NM_011540, NM_001355056, NM_021544, NM_183257, NM_020331, NM_001347488, NM_007415, NM_001081470, NM_207653, NM_001346517, NM_0012…	743	139	20119	2.33767	1	0.554479	0.552326
non-universal CHMs	A	10	1.59529	GOTERM_BP_ALL	GO:0014888~striated muscle adaptation	7	0.655431	0.0154162	NM_001081468, NM_001081469, NM_001081466, NM_001081467, NM_001081464, NM_001081465, NR_149258, NM_001081462, NR_149257, NM_001081463, NR_149256, NR_149255, NM_009805, NM_001369245, NM_001244936, NM_001272041, NM_009606, NM_001289704, NM_001039048, NM_011540, NM_001355056, NM_020331, NM_001347488, NM_001081470, NM_207653, NM_001346517, NM_001293804, NM_016769	743	55	20119	3.4463	1	0.592158	0.589858
non-universal CHMs	A	10	1.59529	GOTERM_BP_ALL	GO:0043501~skeletal muscle adaptation	4	0.374532	0.075891	NM_001081468, NM_001081469, NM_001081466, NM_001081467, NM_001081464, NM_001081465, NR_149258, NM_001081462, NR_149257, NM_001081463, NR_149256, NR_149255, NM_009805, NM_001369245, NM_001244936, NM_001272041, NM_009606, NM_001289704, NM_001039048, NM_001355056, NM_020331, NM_001347488, NM_001081470, NM_207653, NM_001293804	743	27	20119	4.01156	1	1	0.996266
non-universal CHMs	A	11	1.56116	GOTERM_BP_ALL	GO:0034762~regulation of transmembrane transport	37	3.46442	0.000654527	NM_001301034, NM_153512, NM_025830, NM_001112711, NM_001038018, NM_001369026, NM_008387, NM_011268, NM_011027, NM_145963, NM_008227, NM_010254, NM_001286081, NM_001379458, NM_001081134, NM_183257, NM_001286083, NM_133199, NM_183179, NM_007877, NM_013599, NM_011938, NM_001377076, NM_010601, NM_001377077, NM_008172, NM_008491, NM_001038839, NM_025734, NM_007428, NM_138655, NM_008712, NM_011170, NM_…	743	549	20119	1.82493	0.987526	0.151128	0.150541
non-universal CHMs	A	11	1.56116	GOTERM_BP_ALL	GO:0034765~regulation of ion transmembrane transport	35	3.27715	0.00139884	NM_153512, NM_025830, NM_001112711, NM_001038018, NM_001369026, NM_011268, NM_011027, NM_145963, NM_008227, NM_010254, NM_001286081, NM_001379458, NM_001081134, NM_183257, NM_001286083, NM_133199, NM_183179, NM_007877, NM_013599, NM_011938, NM_001377076, NM_010601, NM_001377077, NM_008172, NM_008491, NM_001038839, NM_025734, NM_007428, NM_138655, NM_008712, NM_011170, NM_177707, NM_029100, NM_201…	743	532	20119	1.78145	0.999915	0.237182	0.236261
non-universal CHMs	A	11	1.56116	GOTERM_BP_ALL	GO:0010959~regulation of metal ion transport	32	2.99625	0.00151243	NM_001038839, NM_130455, NM_025830, NM_007428, NM_177407, NM_138655, NM_008712, NM_001369026, NM_010080, NM_011170, NM_177707, NM_001272023, NM_011325, NM_029100, NM_011268, NM_011027, NM_013622, NM_011984, NM_010254, NM_010595, NM_139311, NM_001359751, NM_001286081, NM_176860, NM_001379458, NM_001077694, NM_001165934, NM_021544, NM_001081134, NM_183257, NM_001286083, NM_001038887, NM_010471, NM_…	743	473	20119	1.83192	0.99996	0.247005	0.246046
non-universal CHMs	A	11	1.56116	GOTERM_BP_ALL	GO:1904062~regulation of cation transmembrane transport	24	2.24719	0.0275822	NM_025830, NM_007428, NM_138655, NM_008712, NM_001369026, NM_011170, NM_177707, NM_029100, NM_011268, NM_008227, NM_010595, NM_010254, NM_001359751, NM_001286081, NM_176860, NM_001379458, NM_001077694, NM_021544, NM_001165934, NM_001081134, NM_183257, NM_001286083, NM_010471, NM_007877, NM_001278256, NM_007582, NM_001130419, NM_013599, NM_008557, NM_008491, NM_008172	743	405	20119	1.60463	1	0.727127	0.724304
non-universal CHMs	A	11	1.56116	GOTERM_BP_ALL	GO:0022898~regulation of transmembrane transporter activity	18	1.68539	0.0713463	NM_025830, NM_001112711, NM_001038018, NM_001369026, NM_011170, NM_177707, NM_008387, NM_029100, NM_011268, NM_008227, NM_010595, NM_010254, NM_001359751, NM_001286081, NM_001379458, NM_001077694, NM_001165934, NM_001081134, NM_001286063, NM_001286064, NM_183257, NM_001286083, NM_010471, NM_007877, NM_001278256, NM_001130419, NM_013599, NM_008557, NM_011938, NM_001185084, NM_001286065, NM_0011850…	743	312	20119	1.5622	1	1	0.996266
non-universal CHMs	A	11	1.56116	GOTERM_BP_ALL	GO:0032412~regulation of ion transmembrane transporter activity	17	1.59176	0.0902802	NM_025830, NM_001112711, NM_001038018, NM_001369026, NM_011170, NM_177707, NM_029100, NM_011268, NM_008227, NM_010595, NM_010254, NM_001359751, NM_001286081, NM_001379458, NM_001077694, NM_001165934, NM_001081134, NM_001286063, NM_001286064, NM_183257, NM_001286083, NM_010471, NM_007877, NM_001278256, NM_001130419, NM_013599, NM_008557, NM_011938, NM_001286065, NM_001286066, NM_001377076, NM_0013…	743	300	20119	1.53442	1	1	0.996266
non-universal CHMs	A	11	1.56116	GOTERM_BP_ALL	GO:0032409~regulation of transporter activity	18	1.68539	0.0947133	NM_025830, NM_001112711, NM_001038018, NM_001369026, NM_011170, NM_177707, NM_008387, NM_029100, NM_011268, NM_008227, NM_010595, NM_010254, NM_001359751, NM_001286081, NM_001379458, NM_001077694, NM_001165934, NM_001081134, NM_001286063, NM_001286064, NM_183257, NM_001286083, NM_010471, NM_007877, NM_001278256, NM_001130419, NM_013599, NM_008557, NM_011938, NM_001185084, NM_001286065, NM_0011850…	743	325	20119	1.49971	1	1	0.996266
non-universal CHMs	A	11	1.56116	GOTERM_BP_ALL	GO:0043266~regulation of potassium ion transport	8	0.749064	0.146053	NM_001379458, NM_001081134, NM_010595, NM_010254, NM_025830, NM_007877, NM_001369026, NM_008712, NM_001278256, NM_011170	743	118	20119	1.8358	1	1	0.996266
non-universal CHMs	A	11	1.56116	GOTERM_BP_ALL	GO:1901016~regulation of potassium ion transmembrane transporter activity	5	0.468165	0.249957	NM_001379458, NM_001081134, NM_010595, NM_010254, NM_025830, NM_001369026	743	69	20119	1.96218	1	1	0.996266
non-universal CHMs	A	11	1.56116	GOTERM_BP_ALL	GO:1901379~regulation of potassium ion transmembrane transport	6	0.561798	0.287479	NM_001379458, NM_001081134, NM_010595, NM_010254, NM_025830, NM_001369026, NM_001278256, NM_011170	743	97	20119	1.67493	1	1	0.996266
non-universal CHMs	A	12	1.53459	GOTERM_BP_ALL	GO:0032274~gonadotropin secretion	5	0.468165	0.0066554	NM_009314, NR_003633, NM_001329843, NM_010564, NR_027652, NR_027651, NM_008493, NM_008381	743	21	20119	6.44716	1	0.432666	0.430986
non-universal CHMs	A	12	1.53459	GOTERM_BP_ALL	GO:0050886~endocrine process	11	1.02996	0.00952701	NM_001329843, NM_007428, NM_007877, NM_001346010, NM_013503, NM_009314, NR_003633, NM_010564, NM_009991, NR_027652, NR_027651, NM_008361, NM_008493, NM_021290, NM_008381	743	114	20119	2.6128	1	0.465641	0.463833
non-universal CHMs	A	12	1.53459	GOTERM_BP_ALL	GO:0060986~endocrine hormone secretion	8	0.749064	0.0144747	NM_009314, NR_003633, NM_001329843, NM_010564, NR_027652, NR_027651, NM_007428, NM_008361, NM_001346010, NM_008493, NM_021290, NM_008381	743	70	20119	3.09464	1	0.568024	0.565818
non-universal CHMs	A	12	1.53459	GOTERM_BP_ALL	GO:0032276~regulation of gonadotropin secretion	4	0.374532	0.0163169	NM_009314, NM_001329843, NM_010564, NM_008493, NM_008381	743	15	20119	7.22082	1	0.59965	0.597322
non-universal CHMs	A	12	1.53459	GOTERM_BP_ALL	GO:0046888~negative regulation of hormone secretion	10	0.93633	0.0216101	NM_001329843, NM_001168509, NM_001081493, NM_146187, NM_008712, NM_001346010, NM_009314, NM_010564, NM_013732, NM_145478, NM_008361, NM_008493, NM_021290, NM_008381	743	111	20119	2.43947	1	0.647083	0.64457
non-universal CHMs	A	12	1.53459	GOTERM_BP_ALL	GO:0044060~regulation of endocrine process	7	0.655431	0.0282878	NM_009314, NM_001329843, NM_010564, NM_007428, NM_008361, NM_001346010, NM_008493, NM_021290, NM_008381	743	63	20119	3.00867	1	0.731332	0.728492
non-universal CHMs	A	12	1.53459	GOTERM_BP_ALL	GO:0046880~regulation of follicle-stimulating hormone secretion	3	0.280899	0.041169	NM_001329843, NM_010564, NM_008493, NM_008381	743	9	20119	9.02602	1	0.844656	0.841376
non-universal CHMs	A	12	1.53459	GOTERM_BP_ALL	GO:0032277~negative regulation of gonadotropin secretion	3	0.280899	0.041169	NM_009314, NM_001329843, NM_010564, NM_008381	743	9	20119	9.02602	1	0.844656	0.841376
non-universal CHMs	A	12	1.53459	GOTERM_BP_ALL	GO:0046884~follicle-stimulating hormone secretion	3	0.280899	0.0502271	NM_001329843, NM_010564, NM_008493, NM_008381	743	10	20119	8.12342	1	0.927261	0.923661
non-universal CHMs	A	12	1.53459	GOTERM_BP_ALL	GO:0060395~SMAD protein signal transduction	4	0.374532	0.578582	NR_003633, NM_001329843, NM_010564, NR_027652, NR_027651, NM_016769, NM_008381	743	81	20119	1.33719	1	1	0.996266
non-universal CHMs	A	13	1.52273	GOTERM_BP_ALL	GO:0007610~behavior	46	4.30712	0.00469581	NM_172152, NM_021358, NM_001110212, NM_182993, NM_008387, NM_009314, NM_144556, NM_009991, NM_009597, NM_028995, NM_021883, NM_213614, NM_198190, NM_146112, NM_001081493, NM_172961, NM_007877, NM_001346517, NM_001315488, NM_010246, NM_029971, NM_010320, NM_030598, NM_001287738, NM_010046, NM_001287739, NM_001362345, NM_008493, NM_021290, NM_008172, NM_008491, NM_133849, NM_001122736, NM_001170978…	743	816	20119	1.52646	1	0.417752	0.41613
non-universal CHMs	A	13	1.52273	GOTERM_BP_ALL	GO:0044708~single-organism behavior	36	3.37079	0.00513498	NM_021358, NM_001110212, NM_182993, NM_009314, NM_144556, NM_009597, NM_021883, NM_213614, NM_198190, NM_146112, NM_001081493, NM_172961, NM_007877, NM_001346517, NM_001315488, NM_010246, NM_029971, NM_030598, NM_001287738, NM_001287739, NM_008493, NM_021290, NM_008172, NM_008491, NM_133849, NM_001122736, NM_001170978, NR_102309, NM_007428, NM_008712, NM_008719, NM_011170, NM_013503, NM_011323, N…	743	599	20119	1.6274	1	0.426984	0.425326
non-universal CHMs	A	13	1.52273	GOTERM_BP_ALL	GO:0030534~adult behavior	16	1.49813	0.00539357	NM_021883, NM_001110212, NM_213614, NM_001170978, NM_001077499, NM_198190, NM_146112, NM_001081493, NM_172961, NM_007416, NM_007877, NM_007415, NM_008712, NM_001346517, NM_011323, NM_144556, NM_013622, NM_013732, NM_008493, NM_008172	743	193	20119	2.24481	1	0.426984	0.425326
non-universal CHMs	A	13	1.52273	GOTERM_BP_ALL	GO:0007626~locomotory behavior	17	1.59176	0.0520824	NM_021883, NM_177034, NM_001110212, NM_001170978, NM_001077499, NM_198190, NM_146112, NM_172961, NM_007416, NM_001012765, NM_007877, NM_008719, NM_009886, NM_001346517, NM_011323, NM_144556, NM_013622, NM_030598, NM_010319, NM_001286654, NM_008172	743	277	20119	1.66183	1	0.94001	0.93636
non-universal CHMs	A	13	1.52273	GOTERM_BP_ALL	GO:0007611~learning or memory	20	1.87266	0.0544029	NM_021358, NM_133849, NM_001122736, NM_182993, NR_102309, NM_007428, NM_011170, NM_013503, NM_009314, NM_009597, NM_001286654, NM_008361, NM_198190, NM_007416, NM_007877, NM_001010973, NM_001278256, NM_001346010, NM_001315488, NM_010246, NR_153432, NM_030598, NM_001287738, NM_009883, NM_001287739, NM_001377096, NM_021290, NM_001355480, NM_001355481, NM_008491	743	345	20119	1.56974	1	0.96283	0.959091
non-universal CHMs	A	13	1.52273	GOTERM_BP_ALL	GO:0050890~cognition	21	1.96629	0.0773084	NM_021358, NM_133849, NM_001122736, NM_018861, NM_182993, NR_102309, NM_007428, NM_011170, NM_013503, NM_009314, NM_009597, NM_001286654, NM_008361, NM_198190, NM_007416, NM_007877, NM_001010973, NM_001278256, NM_001346010, NM_001315488, NM_010246, NR_153432, NM_030598, NM_001287738, NM_009883, NM_001287739, NM_001377096, NM_021290, NM_001355480, NM_001355481, NM_008491	743	384	20119	1.48083	1	1	0.996266
non-universal CHMs	A	13	1.52273	GOTERM_BP_ALL	GO:0008344~adult locomotory behavior	8	0.749064	0.124344	NM_021883, NM_001346517, NM_011323, NM_013622, NM_144556, NM_001110212, NM_001077499, NM_198190, NM_146112, NM_008172	743	113	20119	1.91703	1	1	0.996266
non-universal CHMs	A	13	1.52273	GOTERM_BP_ALL	GO:0007613~memory	10	0.93633	0.185739	NM_133849, NM_001122736, NM_182993, NR_102309, NM_198190, NM_001010973, NM_001315488, NR_153432, NM_030598, NM_001287738, NM_009883, NM_009597, NM_001287739, NM_001286654, NM_008361, NM_008491	743	172	20119	1.57431	1	1	0.996266
non-universal CHMs	A	14	1.50944	GOTERM_BP_ALL	GO:0072330~monocarboxylic acid biosynthetic process	19	1.77903	0.00196224	NM_025835, NM_001170978, NM_153133, NM_007428, NM_001308462, NM_133783, NM_001099779, NM_001166456, NM_001166458, NM_010798, NM_030141, NM_134086, NM_008361, NM_212441, NM_212442, NM_025569, NM_016870, NM_019423, NM_172961, NM_001311149, NM_001362043, NM_001039114, NM_001311121, NM_013631, NM_009663, NM_009040, NM_009660, NM_009022, NM_144869	743	227	20119	2.26645	0.999998	0.291981	0.290847
non-universal CHMs	A	14	1.50944	GOTERM_BP_ALL	GO:0008610~lipid biosynthetic process	41	3.83895	0.00231649	NM_025835, NM_178653, NM_025874, NM_133783, NM_001308462, NM_001077348, NR_156469, NR_153759, NR_152865, NM_011027, NM_030141, NM_009635, NM_009991, NM_026179, NM_001357272, NM_001360616, NM_001357273, NM_025569, NM_008808, NM_016870, NM_001004150, NM_019588, NM_019423, NM_001081372, NM_008846, NM_001363271, NM_025408, NM_001370647, NM_001315488, NM_001039114, NM_001311121, NM_010046, NM_009663, …	743	676	20119	1.64231	1	0.316555	0.315326
non-universal CHMs	A	14	1.50944	GOTERM_BP_ALL	GO:0032787~monocarboxylic acid metabolic process	42	3.93258	0.00523985	NM_025835, NM_025874, NM_133980, NM_133783, NM_001308462, NM_001099779, NM_001077348, NM_001033245, NM_001347396, NM_001166456, NR_152865, NM_001048060, NM_001166458, NM_008387, NM_011027, NM_001346701, NM_030141, NM_134086, NM_026179, NM_001206390, NM_170680, NM_001206392, NM_001206391, NM_025569, NM_016870, NM_019423, NM_001081372, NM_172961, NM_134246, NM_134247, NM_007876, NM_145140, NM_00127…	743	731	20119	1.55578	1	0.426984	0.425326
non-universal CHMs	A	14	1.50944	GOTERM_BP_ALL	GO:0006631~fatty acid metabolic process	29	2.71536	0.014691	NM_025835, NM_021456, NM_001381922, NM_025874, NM_007428, NM_133980, NM_133783, NM_001308462, NM_001077348, NM_001347396, NR_152865, NM_008387, NM_010798, NM_001346701, NM_030141, NM_026179, NM_170680, NM_008361, NM_212441, NM_212442, NM_172580, NM_025569, NM_016870, NM_001359207, NM_019423, NM_001081372, NM_134246, NM_134247, NM_007876, NM_145140, NM_001311149, NM_001362043, NM_012006, NM_001039…	743	489	20119	1.60586	1	0.571924	0.569704
non-universal CHMs	A	14	1.50944	GOTERM_BP_ALL	GO:0044711~single-organism biosynthetic process	70	6.55431	0.0228782	NM_178653, NM_025835, NM_001037809, NR_156469, NR_153759, NM_008387, NM_011027, NM_009635, NM_009991, NM_001357272, NM_001360616, NM_001357273, NM_025569, NM_008808, NM_001004150, NM_019423, NM_172961, NM_001081372, NM_001363271, NM_001370647, NM_015738, NM_001315488, NM_001359181, NM_010046, NM_011937, NM_008493, NM_001195537, NM_001164611, NM_021456, NM_001381922, NM_001122736, NM_153133, NR_10…	743	1469	20119	1.29031	1	0.671896	0.669287
non-universal CHMs	A	14	1.50944	GOTERM_BP_ALL	GO:0044281~small molecule metabolic process	95	8.89513	0.0231418	NR_165064, NR_165063, NM_025835, NR_165065, NR_165067, NM_133980, NR_153759, NR_165062, NM_001164357, NM_001272023, NM_008387, NM_011027, NM_001346701, NM_009991, NM_001024619, NM_001379068, NM_001379069, NM_001362879, NM_027460, NM_001360616, NM_001379067, NR_165074, NM_025569, NM_019546, NM_019423, NM_172961, NM_001081372, NM_001168541, NM_015738, NM_001315488, NM_001359181, NM_197979, NM_00116…	743	2087	20119	1.23259	1	0.673728	0.671112
non-universal CHMs	A	14	1.50944	GOTERM_BP_ALL	GO:0006633~fatty acid biosynthetic process	13	1.21723	0.0249	NM_025835, NM_025569, NM_016870, NM_019423, NM_007428, NM_001308462, NM_133783, NM_001311149, NM_001362043, NM_010798, NM_030141, NM_001039114, NM_001311121, NM_009663, NM_009660, NM_008361, NM_144869, NM_212441, NM_212442	743	171	20119	2.05857	1	0.697617	0.694909
non-universal CHMs	A	14	1.50944	GOTERM_BP_ALL	GO:0046394~carboxylic acid biosynthetic process	19	1.77903	0.0451013	NM_025835, NM_001170978, NM_153133, NM_007428, NM_001308462, NM_133783, NM_001099779, NM_001166456, NM_001166458, NM_010798, NM_030141, NM_134086, NM_008361, NM_212441, NM_212442, NM_025569, NM_016870, NM_019423, NM_172961, NM_001311149, NM_001362043, NM_001039114, NM_001311121, NM_013631, NM_009663, NM_009040, NM_009660, NM_009022, NM_144869	743	315	20119	1.63328	1	0.883488	0.880058
non-universal CHMs	A	14	1.50944	GOTERM_BP_ALL	GO:0016053~organic acid biosynthetic process	19	1.77903	0.0451013	NM_025835, NM_001170978, NM_153133, NM_007428, NM_001308462, NM_133783, NM_001099779, NM_001166456, NM_001166458, NM_010798, NM_030141, NM_134086, NM_008361, NM_212441, NM_212442, NM_025569, NM_016870, NM_019423, NM_172961, NM_001311149, NM_001362043, NM_001039114, NM_001311121, NM_013631, NM_009663, NM_009040, NM_009660, NM_009022, NM_144869	743	315	20119	1.63328	1	0.883488	0.880058
non-universal CHMs	A	14	1.50944	GOTERM_BP_ALL	GO:0044255~cellular lipid metabolic process	53	4.96255	0.0585475	NM_178653, NM_025835, NM_025874, NM_133980, NM_001308462, NM_133783, NR_151772, NM_001077348, NR_156469, NM_001347396, NR_153759, NR_152865, NM_008387, NM_011027, NM_001346701, NM_030141, NM_010254, NM_026179, NM_170680, NM_001360616, NM_025569, NM_008808, NM_016870, NM_001004150, NM_019423, NM_019588, NM_001081372, NM_008846, NM_134246, NM_134247, NM_007876, NM_001363271, NM_145140, NM_001330304…	743	1128	20119	1.27228	1	0.987786	0.98395
non-universal CHMs	A	14	1.50944	GOTERM_BP_ALL	GO:0006082~organic acid metabolic process	52	4.86891	0.0949682	NM_025835, NM_025874, NM_001252578, NM_001252579, NM_133980, NM_001355619, NM_001308462, NM_133783, NM_001099779, NM_001077348, NM_001347396, NM_001033245, NM_001166456, NR_152865, NM_001048060, NM_001166458, NM_008387, NM_028072, NM_011027, NM_001346701, NM_030141, NM_134086, NM_026179, NM_001206390, NM_170680, NM_001206392, NM_001206391, NM_025569, NM_016870, NM_019546, NM_019423, NM_172961, NM…	743	1147	20119	1.2276	1	1	0.996266
non-universal CHMs	A	14	1.50944	GOTERM_BP_ALL	GO:0043436~oxoacid metabolic process	51	4.77528	0.105276	NM_025835, NM_025874, NM_001252578, NM_001252579, NM_133980, NM_001355619, NM_001308462, NM_133783, NM_001099779, NM_001077348, NM_001347396, NM_001033245, NM_001166456, NR_152865, NM_001048060, NM_001166458, NM_008387, NM_028072, NM_011027, NM_001346701, NM_030141, NM_134086, NM_026179, NM_001206390, NM_170680, NM_001206392, NM_001206391, NM_025569, NM_016870, NM_019546, NM_019423, NM_172961, NM…	743	1130	20119	1.22211	1	1	0.996266
non-universal CHMs	A	14	1.50944	GOTERM_BP_ALL	GO:0019752~carboxylic acid metabolic process	47	4.40075	0.117456	NM_025835, NM_025874, NM_133980, NM_133783, NM_001308462, NM_001099779, NM_001077348, NM_001033245, NM_001347396, NM_001166456, NR_152865, NM_001048060, NM_001166458, NM_008387, NM_011027, NM_001346701, NM_030141, NM_134086, NM_026179, NM_001206390, NM_170680, NM_001206392, NM_001206391, NM_025569, NM_016870, NM_019546, NM_019423, NM_001081372, NM_172961, NM_134246, NM_134247, NM_007876, NM_14514…	743	1041	20119	1.22254	1	1	0.996266
non-universal CHMs	A	14	1.50944	GOTERM_BP_ALL	GO:0006629~lipid metabolic process	64	5.99251	0.173145	NM_178653, NM_025835, NM_144880, NM_133980, NR_156469, NR_153759, NM_001272023, NM_008387, NM_011027, NM_001346701, NM_009635, NM_009991, NM_001024619, NM_001357272, NM_001360616, NM_001357273, NM_025569, NM_008808, NM_001004150, NM_019423, NM_001081372, NM_001168541, NM_001363271, NM_001370647, NM_001315488, NM_001285875, NM_001168540, NM_010046, NM_133880, NM_008493, NM_001195537, NM_001164611,…	743	1518	20119	1.14163	1	1	0.996266
non-universal CHMs	A	14	1.50944	GOTERM_BP_ALL	GO:0044283~small molecule biosynthetic process	26	2.43446	0.204356	NM_025835, NM_021456, NM_001381922, NM_001170978, NM_153133, NM_007428, NM_133783, NM_001308462, NM_001099779, NM_001166456, NR_153759, NM_001166458, NM_010798, NM_030141, NM_009991, NM_134086, NM_008361, NM_212441, NM_001360616, NM_212442, NM_001360617, NM_025569, NM_016870, NM_019423, NM_001081372, NM_172961, NM_001311149, NM_025408, NM_001362043, NM_001039114, NM_001311121, NM_013631, NM_00966…	743	567	20119	1.24167	1	1	0.996266
non-universal CHMs	A	15	1.50293	GOTERM_BP_ALL	GO:0030809~negative regulation of nucleotide biosynthetic process	6	0.561798	0.000837247	NM_001286081, NM_015738, NM_001130419, NM_133849, NM_010254, NM_001286083, NR_102309, NM_010471, NM_007877, NM_007415	743	21	20119	7.73659	0.996334	0.169885	0.169225
non-universal CHMs	A	15	1.50293	GOTERM_BP_ALL	GO:1900372~negative regulation of purine nucleotide biosynthetic process	6	0.561798	0.000837247	NM_001286081, NM_015738, NM_001130419, NM_133849, NM_010254, NM_001286083, NR_102309, NM_010471, NM_007877, NM_007415	743	21	20119	7.73659	0.996334	0.169885	0.169225
non-universal CHMs	A	15	1.50293	GOTERM_BP_ALL	GO:0031280~negative regulation of cyclase activity	5	0.468165	0.00297486	NM_001286081, NM_015738, NM_001130419, NM_133849, NM_010254, NM_001286083, NR_102309, NM_010471, NM_007877	743	17	20119	7.96414	1	0.354882	0.353504
non-universal CHMs	A	15	1.50293	GOTERM_BP_ALL	GO:0030800~negative regulation of cyclic nucleotide metabolic process	5	0.468165	0.00297486	NM_001286081, NM_015738, NM_001130419, NM_133849, NM_010254, NM_001286083, NR_102309, NM_010471, NM_007877	743	17	20119	7.96414	1	0.354882	0.353504
non-universal CHMs	A	15	1.50293	GOTERM_BP_ALL	GO:0030803~negative regulation of cyclic nucleotide biosynthetic process	5	0.468165	0.00297486	NM_001286081, NM_015738, NM_001130419, NM_133849, NM_010254, NM_001286083, NR_102309, NM_010471, NM_007877	743	17	20119	7.96414	1	0.354882	0.353504
non-universal CHMs	A	15	1.50293	GOTERM_BP_ALL	GO:0051350~negative regulation of lyase activity	5	0.468165	0.00456929	NM_001286081, NM_015738, NM_001130419, NM_133849, NM_010254, NM_001286083, NR_102309, NM_010471, NM_007877	743	19	20119	7.12581	1	0.417752	0.41613
non-universal CHMs	A	15	1.50293	GOTERM_BP_ALL	GO:0006171~cAMP biosynthetic process	8	0.749064	0.00529348	NM_001286081, NM_015738, NM_001130419, NM_133849, NM_010254, NM_001286083, NR_102309, NM_010471, NM_053256, NM_001012765, NM_007877, NM_010319	743	58	20119	3.73491	1	0.426984	0.425326
non-universal CHMs	A	15	1.50293	GOTERM_BP_ALL	GO:0009190~cyclic nucleotide biosynthetic process	9	0.842697	0.00796583	NM_001286081, NM_133849, NM_001286083, NR_102309, NM_010471, NM_053256, NM_001012765, NM_007877, NM_008712, NM_015738, NM_001130419, NM_010254, NM_010319	743	78	20119	3.12439	1	0.449537	0.447791
non-universal CHMs	A	15	1.50293	GOTERM_BP_ALL	GO:0052652~cyclic purine nucleotide metabolic process	9	0.842697	0.00796583	NM_001286081, NM_133849, NM_001286083, NR_102309, NM_010471, NM_053256, NM_001012765, NM_007877, NM_008712, NM_015738, NM_001130419, NM_010254, NM_010319	743	78	20119	3.12439	1	0.449537	0.447791
non-universal CHMs	A	15	1.50293	GOTERM_BP_ALL	GO:0046058~cAMP metabolic process	8	0.749064	0.0134414	NM_001286081, NM_015738, NM_001130419, NM_133849, NM_010254, NM_001286083, NR_102309, NM_010471, NM_053256, NM_001012765, NM_007877, NM_010319	743	69	20119	3.13949	1	0.535737	0.533657
non-universal CHMs	A	15	1.50293	GOTERM_BP_ALL	GO:0007194~negative regulation of adenylate cyclase activity	4	0.374532	0.0163169	NM_015738, NM_133849, NM_010254, NR_102309, NM_007877	743	15	20119	7.22082	1	0.59965	0.597322
non-universal CHMs	A	15	1.50293	GOTERM_BP_ALL	GO:0030815~negative regulation of cAMP metabolic process	4	0.374532	0.0163169	NM_015738, NM_133849, NM_010254, NR_102309, NM_007877	743	15	20119	7.22082	1	0.59965	0.597322
non-universal CHMs	A	15	1.50293	GOTERM_BP_ALL	GO:0030818~negative regulation of cAMP biosynthetic process	4	0.374532	0.0163169	NM_015738, NM_133849, NM_010254, NR_102309, NM_007877	743	15	20119	7.22082	1	0.59965	0.597322
non-universal CHMs	A	15	1.50293	GOTERM_BP_ALL	GO:0030799~regulation of cyclic nucleotide metabolic process	7	0.655431	0.021196	NM_001286081, NM_015738, NM_001130419, NM_133849, NM_010254, NM_001286083, NR_102309, NM_010471, NM_007877, NM_010319, NM_008712	743	59	20119	3.21265	1	0.642209	0.639716
non-universal CHMs	A	15	1.50293	GOTERM_BP_ALL	GO:0030802~regulation of cyclic nucleotide biosynthetic process	7	0.655431	0.021196	NM_001286081, NM_015738, NM_001130419, NM_133849, NM_010254, NM_001286083, NR_102309, NM_010471, NM_007877, NM_010319, NM_008712	743	59	20119	3.21265	1	0.642209	0.639716
non-universal CHMs	A	15	1.50293	GOTERM_BP_ALL	GO:0031279~regulation of cyclase activity	7	0.655431	0.0263862	NM_001286081, NM_015738, NM_001130419, NM_133849, NM_010254, NM_001286083, NR_102309, NM_010471, NM_007877, NM_010319, NM_008712	743	62	20119	3.0572	1	0.719038	0.716246
non-universal CHMs	A	15	1.50293	GOTERM_BP_ALL	GO:0009187~cyclic nucleotide metabolic process	9	0.842697	0.0268812	NM_001286081, NM_133849, NM_001286083, NR_102309, NM_010471, NM_053256, NM_001012765, NM_007877, NM_008712, NM_015738, NM_001130419, NM_010254, NM_010319	743	97	20119	2.5124	1	0.72151	0.718708
non-universal CHMs	A	15	1.50293	GOTERM_BP_ALL	GO:0051339~regulation of lyase activity	7	0.655431	0.0323567	NM_001286081, NM_015738, NM_001130419, NM_133849, NM_010254, NM_001286083, NR_102309, NM_010471, NM_007877, NM_010319, NM_008712	743	65	20119	2.9161	1	0.785001	0.781953
non-universal CHMs	A	15	1.50293	GOTERM_BP_ALL	GO:0030808~regulation of nucleotide biosynthetic process	8	0.749064	0.0373754	NM_001286081, NM_015738, NM_001130419, NM_133849, NM_010254, NM_001286083, NR_102309, NM_010471, NM_007877, NM_010319, NM_007415, NM_008712	743	85	20119	2.54852	1	0.823242	0.820045
non-universal CHMs	A	15	1.50293	GOTERM_BP_ALL	GO:1900371~regulation of purine nucleotide biosynthetic process	8	0.749064	0.0373754	NM_001286081, NM_015738, NM_001130419, NM_133849, NM_010254, NM_001286083, NR_102309, NM_010471, NM_007877, NM_010319, NM_007415, NM_008712	743	85	20119	2.54852	1	0.823242	0.820045
non-universal CHMs	A	15	1.50293	GOTERM_BP_ALL	GO:0045761~regulation of adenylate cyclase activity	6	0.561798	0.0420921	NM_001286081, NM_015738, NM_001130419, NM_133849, NM_010254, NM_001286083, NR_102309, NM_010471, NM_007877, NM_010319	743	52	20119	3.12439	1	0.848942	0.845646
non-universal CHMs	A	15	1.50293	GOTERM_BP_ALL	GO:0030814~regulation of cAMP metabolic process	6	0.561798	0.0420921	NM_001286081, NM_015738, NM_001130419, NM_133849, NM_010254, NM_001286083, NR_102309, NM_010471, NM_007877, NM_010319	743	52	20119	3.12439	1	0.848942	0.845646
non-universal CHMs	A	15	1.50293	GOTERM_BP_ALL	GO:0030817~regulation of cAMP biosynthetic process	6	0.561798	0.0420921	NM_001286081, NM_015738, NM_001130419, NM_133849, NM_010254, NM_001286083, NR_102309, NM_010471, NM_007877, NM_010319	743	52	20119	3.12439	1	0.848942	0.845646
non-universal CHMs	A	15	1.50293	GOTERM_BP_ALL	GO:1900543~negative regulation of purine nucleotide metabolic process	6	0.561798	0.0451244	NM_001286081, NM_015738, NM_001130419, NM_133849, NM_010254, NM_001286083, NR_102309, NM_010471, NM_007877, NM_007415	743	53	20119	3.06544	1	0.883488	0.880058
non-universal CHMs	A	15	1.50293	GOTERM_BP_ALL	GO:0045980~negative regulation of nucleotide metabolic process	6	0.561798	0.0482837	NM_001286081, NM_015738, NM_001130419, NM_133849, NM_010254, NM_001286083, NR_102309, NM_010471, NM_007877, NM_007415	743	54	20119	3.00867	1	0.921105	0.917528
non-universal CHMs	A	15	1.50293	GOTERM_BP_ALL	GO:1900542~regulation of purine nucleotide metabolic process	12	1.1236	0.0488947	NM_001038839, NM_025877, NM_133849, NR_102309, NM_008712, NM_008387, NM_011027, NM_010254, NM_010319, NM_001379068, NM_001379069, NM_027460, NM_001379067, NM_001286081, NM_001286083, NM_001038887, NM_010471, NM_007877, NM_007415, NM_001038845, NM_001284402, NM_015738, NM_001130419, NM_001379070, NM_001185084, NM_001185083	743	169	20119	1.9227	1	0.927261	0.923661
non-universal CHMs	A	15	1.50293	GOTERM_BP_ALL	GO:0006140~regulation of nucleotide metabolic process	12	1.1236	0.056051	NM_001038839, NM_025877, NM_133849, NR_102309, NM_008712, NM_008387, NM_011027, NM_010254, NM_010319, NM_001379068, NM_001379069, NM_027460, NM_001379067, NM_001286081, NM_001286083, NM_001038887, NM_010471, NM_007877, NM_007415, NM_001038845, NM_001284402, NM_015738, NM_001130419, NM_001379070, NM_001185084, NM_001185083	743	173	20119	1.87825	1	0.979941	0.976136
non-universal CHMs	A	15	1.50293	GOTERM_BP_ALL	GO:0006164~purine nucleotide biosynthetic process	15	1.40449	0.0707272	NM_001286081, NM_133849, NM_001030274, NM_172990, NM_001286083, NR_102309, NM_010471, NM_001012765, NM_053256, NM_001099779, NM_007877, NM_007415, NM_008712, NM_015738, NM_011854, NM_001277340, NM_001359181, NM_001130419, NM_010254, NM_013631, NR_131230, NM_010319, NM_001305804	743	245	20119	1.65784	1	1	0.996266
non-universal CHMs	A	15	1.50293	GOTERM_BP_ALL	GO:0009165~nucleotide biosynthetic process	17	1.59176	0.0865684	NM_133849, NM_001030274, NM_172990, NR_102309, NM_001012765, NM_001099779, NM_008712, NM_010254, NR_131230, NM_010319, NM_027120, NM_026690, NM_001286081, NM_001286083, NM_010471, NM_053256, NM_007877, NM_007415, NM_015738, NM_011854, NM_001277340, NM_001359181, NM_001130419, NM_013631, NM_001305804	743	298	20119	1.54472	1	1	0.996266
non-universal CHMs	A	15	1.50293	GOTERM_BP_ALL	GO:0009152~purine ribonucleotide biosynthetic process	14	1.31086	0.0915793	NM_001286081, NM_133849, NM_001030274, NM_172990, NM_001286083, NR_102309, NM_010471, NM_001012765, NM_053256, NM_001099779, NM_007877, NM_007415, NM_008712, NM_015738, NM_001277340, NM_001130419, NM_010254, NM_013631, NR_131230, NM_010319, NM_001305804	743	233	20119	1.62701	1	1	0.996266
non-universal CHMs	A	15	1.50293	GOTERM_BP_ALL	GO:0072522~purine-containing compound biosynthetic process	15	1.40449	0.0928979	NM_001286081, NM_133849, NM_001030274, NM_172990, NM_001286083, NR_102309, NM_010471, NM_001012765, NM_053256, NM_001099779, NM_007877, NM_007415, NM_008712, NM_015738, NM_011854, NM_001277340, NM_001359181, NM_001130419, NM_010254, NM_013631, NR_131230, NM_010319, NM_001305804	743	256	20119	1.58661	1	1	0.996266
non-universal CHMs	A	15	1.50293	GOTERM_BP_ALL	GO:1901293~nucleoside phosphate biosynthetic process	17	1.59176	0.0986795	NM_133849, NM_001030274, NM_172990, NR_102309, NM_001012765, NM_001099779, NM_008712, NM_010254, NR_131230, NM_010319, NM_027120, NM_026690, NM_001286081, NM_001286083, NM_010471, NM_053256, NM_007877, NM_007415, NM_015738, NM_011854, NM_001277340, NM_001359181, NM_001130419, NM_013631, NM_001305804	743	304	20119	1.51423	1	1	0.996266
non-universal CHMs	A	15	1.50293	GOTERM_BP_ALL	GO:0009260~ribonucleotide biosynthetic process	14	1.31086	0.132546	NM_001286081, NM_133849, NM_001030274, NM_172990, NM_001286083, NR_102309, NM_010471, NM_001012765, NM_053256, NM_001099779, NM_007877, NM_007415, NM_008712, NM_015738, NM_001277340, NM_001130419, NM_010254, NM_013631, NR_131230, NM_010319, NM_001305804	743	248	20119	1.5286	1	1	0.996266
non-universal CHMs	A	15	1.50293	GOTERM_BP_ALL	GO:0046390~ribose phosphate biosynthetic process	14	1.31086	0.156498	NM_001286081, NM_133849, NM_001030274, NM_172990, NM_001286083, NR_102309, NM_010471, NM_001012765, NM_053256, NM_001099779, NM_007877, NM_007415, NM_008712, NM_015738, NM_001277340, NM_001130419, NM_010254, NM_013631, NR_131230, NM_010319, NM_001305804	743	257	20119	1.47507	1	1	0.996266
non-universal CHMs	A	15	1.50293	GOTERM_BP_ALL	GO:0090407~organophosphate biosynthetic process	24	2.24719	0.297638	NM_133849, NM_001030274, NM_172990, NR_102309, NM_001012765, NM_001099779, NM_008712, NR_156469, NR_152865, NM_007710, NM_010254, NR_131230, NM_026179, NM_010319, NM_027120, NM_026690, NM_001286081, NM_008808, NM_001359207, NM_001286083, NM_172588, NM_010471, NM_008846, NM_053256, NM_007877, NM_007415, NM_001363271, NM_015738, NM_011854, NM_001277340, NM_001359181, NM_001130419, NM_013631, NM_021…	743	551	20119	1.17944	1	1	0.996266
non-universal CHMs	A	15	1.50293	GOTERM_BP_ALL	GO:1901137~carbohydrate derivative biosynthetic process	30	2.80899	0.303083	NM_178653, NM_001252615, NM_001252616, NM_001030274, NM_133849, NM_172990, NR_102309, NM_001012765, NM_001099779, NM_008712, NM_029736, NM_153415, NM_001361283, NM_008024, NM_010254, NR_104094, NR_131230, NM_001024717, NM_145222, NM_010319, NM_008361, NM_001377044, NM_001286081, NM_001004150, NM_001286083, NM_010471, NM_053256, NM_178704, NM_007415, NM_007877, NM_001163575, NM_001163576, NM_00137…	743	710	20119	1.14414	1	1	0.996266
non-universal CHMs	A	15	1.50293	GOTERM_BP_ALL	GO:0007193~adenylate cyclase-inhibiting G-protein coupled receptor signaling pathway	4	0.374532	0.51714	NM_013622, NM_133849, NR_102309, NM_001012765, NM_007877	743	74	20119	1.46368	1	1	0.996266
non-universal CHMs	A	15	1.50293	GOTERM_BP_ALL	GO:1900544~positive regulation of purine nucleotide metabolic process	4	0.374532	0.67877	NM_001286081, NM_001038839, NM_001286083, NM_001038887, NM_010471, NM_008712, NM_001038845, NM_001284402, NM_008387, NM_001130419, NM_011027, NM_001185084, NM_001185083	743	94	20119	1.15226	1	1	0.996266
non-universal CHMs	A	15	1.50293	GOTERM_BP_ALL	GO:0045981~positive regulation of nucleotide metabolic process	4	0.374532	0.67877	NM_001286081, NM_001038839, NM_001286083, NM_001038887, NM_010471, NM_008712, NM_001038845, NM_001284402, NM_008387, NM_001130419, NM_011027, NM_001185084, NM_001185083	743	94	20119	1.15226	1	1	0.996266
non-universal CHMs	A	16	1.48946	GOTERM_BP_ALL	GO:0014902~myotube differentiation	13	1.21723	0.00834414	NM_021279, NR_149258, NR_149257, NR_149256, NR_149255, NM_009805, NM_001272041, NM_001163542, NM_009606, NM_177707, NM_201385, NM_008387, NR_003633, NM_029100, NM_001289704, NM_001359751, NM_001355056, NM_021443, NM_001077694, NM_207653, NM_011117, NR_027652, NR_027651, NM_001293804, NM_028202, NM_019459, NM_001185084, NM_010947, NM_001185083	743	147	20119	2.39466	1	0.456531	0.454758
non-universal CHMs	A	16	1.48946	GOTERM_BP_ALL	GO:0007520~myoblast fusion	6	0.561798	0.0482837	NM_021443, NM_021279, NR_149258, NR_149257, NR_149256, NR_149255, NM_009805, NM_207653, NM_008387, NM_001289704, NM_001293804, NM_019459, NM_001185084, NM_010947, NM_001355056, NM_001185083	743	54	20119	3.00867	1	0.921105	0.917528
non-universal CHMs	A	16	1.48946	GOTERM_BP_ALL	GO:0000768~syncytium formation by plasma membrane fusion	7	0.655431	0.0495014	NM_021443, NM_021279, NR_149258, NR_149257, NR_149256, NR_149255, NM_009805, NM_207653, NM_008387, NM_001289704, NM_001293804, NM_019459, NM_001185084, NM_010947, NM_001355056, NR_027352, NM_001185083, NM_144879	743	72	20119	2.63259	1	0.927261	0.923661
non-universal CHMs	A	16	1.48946	GOTERM_BP_ALL	GO:0006949~syncytium formation	7	0.655431	0.0552555	NM_021443, NM_021279, NR_149258, NR_149257, NR_149256, NR_149255, NM_009805, NM_207653, NM_008387, NM_001289704, NM_001293804, NM_019459, NM_001185084, NM_010947, NM_001355056, NR_027352, NM_001185083, NM_144879	743	74	20119	2.56144	1	0.973661	0.96988
non-universal CHMs	A	17	1.42197	GOTERM_BP_ALL	GO:0008217~regulation of blood pressure	19	1.77903	0.00216225	NM_133849, NM_001170978, NR_102309, NM_007428, NM_001277258, NM_001277259, NM_008712, NM_001277255, NM_001272023, NM_001277257, NM_011325, NM_009633, NM_013503, NM_009612, NM_009991, NM_009312, NM_001170867, NM_001358512, NM_001170868, NM_001359842, NM_001081493, NM_172961, NM_007416, NM_007877, NM_001277265, NM_001346010, NM_009325, NM_013732, NM_029971, NM_001199971, NR_073548, NM_016769, NM_00…	743	229	20119	2.24665	0.999999	0.301634	0.300463
non-universal CHMs	A	17	1.42197	GOTERM_BP_ALL	GO:0003018~vascular process in circulatory system	17	1.59176	0.00687211	NM_007428, NM_001163143, NM_008712, NM_001163542, NM_001272023, NM_201385, NM_011325, NM_009633, NM_008387, NM_013503, NM_009314, NM_001361602, NM_001358512, NM_007416, NM_001010973, NM_001277265, NM_001346010, NM_011435, NM_009325, NM_011117, NM_008452, NR_153432, NR_073548, NM_001185084, NM_001185083, NM_008493, NM_178791, NM_021290	743	217	20119	2.12132	1	0.43323	0.431548
non-universal CHMs	A	17	1.42197	GOTERM_BP_ALL	GO:0097746~regulation of blood vessel diameter	14	1.31086	0.0169295	NM_001358512, NM_007428, NM_007416, NM_008712, NM_001010973, NM_001277265, NM_001346010, NM_001272023, NM_011435, NM_011325, NM_009633, NM_009325, NM_008387, NM_013503, NM_008452, NR_153432, NR_073548, NM_001185084, NM_001361602, NM_001185083, NM_008493, NM_178791, NM_021290	743	181	20119	2.09444	1	0.599788	0.597459
non-universal CHMs	A	17	1.42197	GOTERM_BP_ALL	GO:0035296~regulation of tube diameter	14	1.31086	0.0169295	NM_001358512, NM_007428, NM_007416, NM_008712, NM_001010973, NM_001277265, NM_001346010, NM_001272023, NM_011435, NM_011325, NM_009633, NM_009325, NM_008387, NM_013503, NM_008452, NR_153432, NR_073548, NM_001185084, NM_001361602, NM_001185083, NM_008493, NM_178791, NM_021290	743	181	20119	2.09444	1	0.599788	0.597459
non-universal CHMs	A	17	1.42197	GOTERM_BP_ALL	GO:0050880~regulation of blood vessel size	14	1.31086	0.0169295	NM_001358512, NM_007428, NM_007416, NM_008712, NM_001010973, NM_001277265, NM_001346010, NM_001272023, NM_011435, NM_011325, NM_009633, NM_009325, NM_008387, NM_013503, NM_008452, NR_153432, NR_073548, NM_001185084, NM_001361602, NM_001185083, NM_008493, NM_178791, NM_021290	743	181	20119	2.09444	1	0.599788	0.597459
non-universal CHMs	A	17	1.42197	GOTERM_BP_ALL	GO:0035150~regulation of tube size	14	1.31086	0.0176406	NM_001358512, NM_007428, NM_007416, NM_008712, NM_001010973, NM_001277265, NM_001346010, NM_001272023, NM_011435, NM_011325, NM_009633, NM_009325, NM_008387, NM_013503, NM_008452, NR_153432, NR_073548, NM_001185084, NM_001361602, NM_001185083, NM_008493, NM_178791, NM_021290	743	182	20119	2.08293	1	0.615214	0.612825
non-universal CHMs	A	17	1.42197	GOTERM_BP_ALL	GO:0008015~blood circulation	31	2.90262	0.0196639	NM_001369026, NM_001163143, NM_001163542, NM_001272023, NM_008387, NM_009314, NM_009633, NM_008227, NM_009991, NM_011540, NM_009312, NM_001081493, NM_172961, NM_007877, NM_001277265, NM_008452, NM_029971, NM_001199971, NR_073548, NM_008493, NM_021290, NM_178791, NM_133849, NM_001170978, NR_102309, NM_007428, NM_001277258, NM_001277259, NM_008712, NM_001277255, NM_001277257, NM_201385, NM_011325, …	743	546	20119	1.5374	1	0.628321	0.625881
non-universal CHMs	A	17	1.42197	GOTERM_BP_ALL	GO:0003013~circulatory system process	31	2.90262	0.0264724	NM_001369026, NM_001163143, NM_001163542, NM_001272023, NM_008387, NM_009314, NM_009633, NM_008227, NM_009991, NM_011540, NM_009312, NM_001081493, NM_172961, NM_007877, NM_001277265, NM_008452, NM_029971, NM_001199971, NR_073548, NM_008493, NM_021290, NM_178791, NM_133849, NM_001170978, NR_102309, NM_007428, NM_001277258, NM_001277259, NM_008712, NM_001277255, NM_001277257, NM_201385, NM_011325, …	743	559	20119	1.50165	1	0.719038	0.716246
non-universal CHMs	A	17	1.42197	GOTERM_BP_ALL	GO:0097756~negative regulation of blood vessel diameter	9	0.842697	0.0348532	NM_001358512, NM_007428, NM_007416, NM_008712, NM_001010973, NM_001277265, NM_001272023, NM_011325, NM_009633, NM_013503, NM_009325, NR_153432, NR_073548, NM_008493	743	102	20119	2.38924	1	0.804206	0.801084
non-universal CHMs	A	17	1.42197	GOTERM_BP_ALL	GO:0042310~vasoconstriction	9	0.842697	0.0348532	NM_001358512, NM_007428, NM_007416, NM_008712, NM_001010973, NM_001277265, NM_001272023, NM_011325, NM_009633, NM_013503, NM_009325, NR_153432, NR_073548, NM_008493	743	102	20119	2.38924	1	0.804206	0.801084
non-universal CHMs	A	17	1.42197	GOTERM_BP_ALL	GO:0090066~regulation of anatomical structure size	32	2.99625	0.0625797	NM_001144987, NM_001144988, NM_011351, NM_001272023, NM_008387, NM_009633, NM_001172101, NM_011027, NM_028071, NM_009635, NM_001172100, NM_145445, NM_021883, NM_001252664, NM_001252665, NM_001277265, NM_013514, NM_008452, NM_145135, NR_073548, NM_019459, NM_009660, NM_008493, NM_021290, NM_178791, NM_001038839, NM_007428, NM_145155, NM_001161746, NM_001368750, NM_001368751, NM_008712, NM_011325, …	743	629	20119	1.37758	1	1	0.996266
non-universal CHMs	A	17	1.42197	GOTERM_BP_ALL	GO:0097755~positive regulation of blood vessel diameter	7	0.655431	0.067926	NM_008387, NM_008452, NM_007428, NM_001185084, NM_001361602, NM_008712, NM_001185083, NM_001346010, NM_008493, NM_021290, NM_178791	743	78	20119	2.43008	1	1	0.996266
non-universal CHMs	A	17	1.42197	GOTERM_BP_ALL	GO:0042311~vasodilation	6	0.561798	0.091396	NM_008387, NM_008452, NM_007428, NM_001185084, NM_001361602, NM_008712, NM_001185083, NM_001346010, NM_021290, NM_178791	743	65	20119	2.49951	1	1	0.996266
non-universal CHMs	A	17	1.42197	GOTERM_BP_ALL	GO:0019229~regulation of vasoconstriction	6	0.561798	0.217896	NM_009633, NM_009325, NM_001358512, NR_153432, NM_007416, NM_008712, NM_001010973, NM_001277265, NM_008493	743	87	20119	1.86745	1	1	0.996266
non-universal CHMs	A	17	1.42197	GOTERM_BP_ALL	GO:1903522~regulation of blood circulation	12	1.1236	0.43586	NM_021544, NM_001358512, NM_007428, NM_007416, NM_001369026, NM_008712, NM_001010973, NM_001277265, NM_001346010, NM_009633, NM_009325, NM_008227, NM_029971, NR_153432, NM_008493, NM_021290	743	275	20119	1.18159	1	1	0.996266
non-universal CHMs	A	17	1.42197	GOTERM_BP_ALL	GO:0045907~positive regulation of vasoconstriction	3	0.280899	0.597122	NM_009325, NM_001358512, NR_153432, NM_007416, NM_001010973, NM_001277265	743	54	20119	1.50434	1	1	0.996266
non-universal CHMs	A	18	1.39767	GOTERM_BP_ALL	GO:0071870~cellular response to catecholamine stimulus	5	0.468165	0.0290922	NM_013503, NM_008227, NM_013631, NM_007467, NM_001099779, NM_008712	743	32	20119	4.23095	1	0.746364	0.743466
non-universal CHMs	A	18	1.39767	GOTERM_BP_ALL	GO:0071868~cellular response to monoamine stimulus	5	0.468165	0.0321695	NM_013503, NM_008227, NM_013631, NM_007467, NM_001099779, NM_008712	743	33	20119	4.10274	1	0.785001	0.781953
non-universal CHMs	A	18	1.39767	GOTERM_BP_ALL	GO:0071869~response to catecholamine	5	0.468165	0.0503161	NM_013503, NM_008227, NM_013631, NM_007467, NM_001099779, NM_008712	743	38	20119	3.5629	1	0.927261	0.923661
non-universal CHMs	A	18	1.39767	GOTERM_BP_ALL	GO:0071867~response to monoamine	5	0.468165	0.0544971	NM_013503, NM_008227, NM_013631, NM_007467, NM_001099779, NM_008712	743	39	20119	3.47155	1	0.96283	0.959091
non-universal CHMs	A	19	1.39057	GOTERM_BP_ALL	GO:0040011~locomotion	99	9.26966	0.00731444	NM_021358, NM_175663, NM_001369026, NR_156469, NM_001310622, NM_001163542, NM_010180, NM_001272023, NM_001310623, NM_007573, NM_013688, NM_001364378, NM_025846, NM_001164107, NM_008808, NM_001164108, NM_178702, NM_175314, NM_001252664, NM_001252665, NM_001164186, NM_029646, NM_008405, NM_001347088, NM_001277265, NM_001363271, NM_201373, NM_010202, NM_001315488, NM_001359060, NM_001174054, NM_0305…	743	2089	20119	1.28326	1	0.44525	0.443521
non-universal CHMs	A	19	1.39057	GOTERM_BP_ALL	GO:0048870~cell motility	88	8.2397	0.00894543	NM_021358, NM_175663, NR_156469, NM_001310622, NM_001163542, NM_010180, NM_001272023, NM_001310623, NM_007573, NM_013688, NM_025846, NM_001164107, NM_008808, NM_001164108, NM_178702, NM_175314, NM_001252664, NM_001252665, NM_001164186, NM_029646, NM_008405, NM_001277265, NM_001363271, NM_001347088, NM_010202, NM_001315488, NM_001359060, NM_001174054, NM_001199971, NM_001174053, NM_008493, NM_1787…	743	1837	20119	1.29715	1	0.460783	0.458994
non-universal CHMs	A	19	1.39057	GOTERM_BP_ALL	GO:0051674~localization of cell	88	8.2397	0.00894543	NM_021358, NM_175663, NR_156469, NM_001310622, NM_001163542, NM_010180, NM_001272023, NM_001310623, NM_007573, NM_013688, NM_025846, NM_001164107, NM_008808, NM_001164108, NM_178702, NM_175314, NM_001252664, NM_001252665, NM_001164186, NM_029646, NM_008405, NM_001277265, NM_001363271, NM_001347088, NM_010202, NM_001315488, NM_001359060, NM_001174054, NM_001199971, NM_001174053, NM_008493, NM_1787…	743	1837	20119	1.29715	1	0.460783	0.458994
non-universal CHMs	A	19	1.39057	GOTERM_BP_ALL	GO:0016477~cell migration	76	7.1161	0.0122843	NM_021358, NM_175663, NR_156469, NM_001310622, NM_001163542, NM_010180, NM_001272023, NM_001310623, NM_007573, NM_025846, NM_001164107, NM_008808, NM_001164108, NM_178702, NM_175314, NM_001252664, NM_001252665, NM_001164186, NM_029646, NM_008405, NM_001277265, NM_001363271, NM_001347088, NM_010202, NM_001315488, NM_001359060, NM_001174054, NM_001174053, NM_008493, NM_178791, NM_008491, NM_021334,…	743	1571	20119	1.30995	1	0.514096	0.5121
non-universal CHMs	A	19	1.39057	GOTERM_BP_ALL	GO:0006928~movement of cell or subcellular component	105	9.83146	0.014506	NM_001167746, NM_021358, NM_175663, NM_001369026, NR_156469, NM_001310622, NM_001163542, NM_010180, NM_001272023, NM_001310623, NM_007573, NM_013688, NM_001364378, NM_010617, NM_175031, NM_025846, NM_001164107, NM_008808, NM_001164108, NM_178702, NM_175314, NM_001252664, NM_173775, NM_001252665, NM_001164186, NM_029646, NM_008405, NM_001347088, NM_001277265, NM_001363271, NM_010202, NM_001315488,…	743	2293	20119	1.23995	1	0.568024	0.565818
non-universal CHMs	A	19	1.39057	GOTERM_BP_ALL	GO:0050920~regulation of chemotaxis	16	1.49813	0.0302599	NM_001135100, NM_001077694, NM_019568, NM_011351, NM_029646, NM_001145886, NM_001369026, NM_023716, NM_010202, NM_007573, NM_010798, NM_001359060, NM_011331, NM_013662, NM_009384, NM_008153, NM_008351, NM_016769, NM_008361, NM_001159424	743	237	20119	1.82805	1	0.767501	0.764521
non-universal CHMs	A	19	1.39057	GOTERM_BP_ALL	GO:0040012~regulation of locomotion	54	5.05618	0.0534803	NR_156469, NM_001369026, NM_010180, NM_007573, NM_025846, NM_001164107, NM_008808, NM_001164108, NM_175314, NM_001252664, NM_001252665, NM_029646, NM_001277265, NM_001363271, NM_001347088, NM_201373, NM_010202, NM_001315488, NM_001359060, NM_001174054, NM_001199971, NM_001174053, NM_008491, NM_021334, NM_173186, NM_130893, NM_001122736, NM_001360030, NM_007595, NM_013503, NM_001168253, NM_145465,…	743	1149	20119	1.2726	1	0.957497	0.953779
non-universal CHMs	A	19	1.39057	GOTERM_BP_ALL	GO:2000145~regulation of cell motility	50	4.68165	0.0754728	NM_177407, NM_011351, NR_151497, NM_177922, NR_156469, NR_151499, NM_001161840, NM_010180, NM_009314, NM_007573, NM_001161839, NM_134087, NM_001161838, NM_009312, NM_001163852, NM_001163853, NM_025846, NM_001164107, NM_008808, NM_001164108, NM_175314, NM_001252664, NM_001252665, NM_001145886, NM_029646, NM_007876, NM_001277265, NM_001363271, NM_001347088, NM_001163850, NM_001163851, NM_010202, NM…	743	1077	20119	1.25711	1	1	0.996266
non-universal CHMs	A	19	1.39057	GOTERM_BP_ALL	GO:0051270~regulation of cellular component movement	53	4.96255	0.0882059	NR_156469, NM_001369026, NM_010180, NM_007573, NM_025846, NM_001164107, NM_008808, NM_001164108, NM_175314, NM_001252664, NM_001252665, NM_029646, NM_001277265, NM_001363271, NM_001347088, NM_010202, NM_001315488, NM_001359060, NM_001174054, NM_001199971, NM_001174053, NM_008491, NM_021334, NM_173186, NM_130893, NM_001122736, NM_001360030, NM_007595, NM_013503, NM_001168253, NM_145465, NM_010878,…	743	1166	20119	1.23082	1	1	0.996266
non-universal CHMs	A	19	1.39057	GOTERM_BP_ALL	GO:0030334~regulation of cell migration	47	4.40075	0.0897312	NM_177407, NM_011351, NR_151497, NM_177922, NR_156469, NR_151499, NM_001161840, NM_010180, NM_007573, NM_001161839, NM_134087, NM_001161838, NM_001163852, NM_001163853, NM_025846, NM_001164107, NM_001164108, NM_008808, NM_175314, NM_001252664, NM_001252665, NM_001145886, NM_029646, NM_007876, NM_001277265, NM_001363271, NM_001347088, NM_001163850, NM_001163851, NM_010202, NM_013514, NM_001315488,…	743	1017	20119	1.2514	1	1	0.996266
non-universal CHMs	A	19	1.39057	GOTERM_BP_ALL	GO:0051272~positive regulation of cellular component movement	31	2.90262	0.118887	NM_011351, NR_151497, NR_156469, NR_151499, NM_010180, NM_009314, NM_007573, NM_134087, NM_009312, NM_001163852, NM_001163853, NM_025846, NM_008808, NM_001252664, NM_001252665, NM_001145886, NM_029646, NM_001363271, NM_001347088, NM_001163850, NM_001163851, NM_013514, NM_001315488, NM_001359060, NM_013599, NM_001199971, NM_011331, NM_001163849, NM_009384, NM_008491, NM_153058, NM_021334, NM_17318…	743	649	20119	1.29341	1	1	0.996266
non-universal CHMs	A	19	1.39057	GOTERM_BP_ALL	GO:0040017~positive regulation of locomotion	31	2.90262	0.123895	NM_011351, NR_151497, NR_156469, NR_151499, NM_010180, NM_009314, NM_007573, NM_134087, NM_009312, NM_001163852, NM_001163853, NM_025846, NM_008808, NM_001252664, NM_001252665, NM_001145886, NM_029646, NM_001363271, NM_001347088, NM_001163850, NM_001163851, NM_013514, NM_001315488, NM_001359060, NM_013599, NM_001199971, NM_011331, NM_001163849, NM_009384, NM_008491, NM_153058, NM_021334, NM_17318…	743	651	20119	1.28943	1	1	0.996266
non-universal CHMs	A	19	1.39057	GOTERM_BP_ALL	GO:2000147~positive regulation of cell motility	30	2.80899	0.131656	NM_011351, NR_151497, NR_156469, NR_151499, NM_010180, NM_009314, NM_007573, NM_134087, NM_009312, NM_001163852, NM_001163853, NM_025846, NM_008808, NM_001252664, NM_001252665, NM_001145886, NM_029646, NM_001363271, NM_001347088, NM_001163850, NM_001163851, NM_013514, NM_001315488, NM_001359060, NM_013599, NM_001199971, NM_011331, NM_001163849, NM_009384, NM_008491, NM_153058, NM_021334, NM_17318…	743	631	20119	1.28739	1	1	0.996266
non-universal CHMs	A	19	1.39057	GOTERM_BP_ALL	GO:0030335~positive regulation of cell migration	28	2.62172	0.174104	NM_011351, NR_151497, NR_156469, NR_151499, NM_010180, NM_007573, NM_134087, NM_001163852, NM_001163853, NM_025846, NM_008808, NM_001252664, NM_001252665, NM_001145886, NM_029646, NM_001363271, NM_001347088, NM_001163850, NM_001163851, NM_013514, NM_001315488, NM_001359060, NM_013599, NM_011331, NM_001163849, NM_009384, NM_008491, NM_153058, NM_021334, NM_173186, NM_001122736, NM_001163847, NM_02…	743	604	20119	1.25527	1	1	0.996266
non-universal CHMs	A	20	1.32257	GOTERM_BP_ALL	GO:0010468~regulation of gene expression	221	20.6929	0.00200707	NM_026129, NM_001037809, NR_149258, NR_149257, NR_149256, NR_149255, NR_029918, NM_001362191, NM_178417, NM_001362190, NM_001362192, NM_001370804, NM_001362197, NM_001362196, NM_001123362, NR_029803, NM_001289704, NM_001024619, NM_001367887, NM_001289828, NM_139051, NM_175031, NM_198011, NM_016670, NM_028319, NM_029646, NM_145612, NM_001362189, NM_001289830, NM_001289831, NM_001037707, NM_0010992…	743	5034	20119	1.18877	0.999999	0.29216	0.291025
non-universal CHMs	A	20	1.32257	GOTERM_BP_ALL	GO:0006351~transcription, DNA-templated	162	15.1685	0.00312695	NM_025830, NM_001144987, NR_149258, NM_001144988, NR_149257, NR_149256, NR_149255, NM_001362191, NM_001369026, NM_178417, NM_001362190, NM_001362192, NM_001374618, NM_001370804, NM_001362197, NM_013844, NM_008024, NM_001123362, NM_001362196, NM_008387, NM_001289704, NM_146259, NM_011542, NM_001360210, NM_001289828, NM_001360212, NM_001360213, NM_001379185, NM_001379186, NM_001379184, NM_001177796…	743	3579	20119	1.22566	1	0.354882	0.353504
non-universal CHMs	A	20	1.32257	GOTERM_BP_ALL	GO:0009987~cellular process	689	64.5131	0.00390947	NM_001011778, NM_001159321, NM_027335, NM_001362191, NR_029918, NM_001362190, NM_001362192, NM_001370804, NM_001362197, NM_001362196, NM_001123362, NM_029760, NM_001346701, NM_001024619, NM_001364378, NM_001289828, NM_001367887, NM_019943, NM_028673, NM_199466, NM_175031, NM_001081655, NM_016670, NM_001355426, NM_001033339, NM_008808, NM_213614, NM_026015, NM_001356995, NM_001363271, NM_145613, N…	743	18081	20119	1.03184	1	0.390714	0.389197
non-universal CHMs	A	20	1.32257	GOTERM_BP_ALL	GO:0044249~cellular biosynthetic process	266	24.9064	0.00526514	NM_178653, NM_001252415, NM_001037809, NR_149258, NM_001252413, NR_149257, NM_001252414, NR_149256, NR_149255, NM_001362191, NM_178417, NM_001362190, NR_153759, NM_001362192, NM_001370804, NM_001362197, NM_001362196, NM_001123362, NR_029803, NM_029760, NM_001289704, NM_001367887, NM_001289828, NM_139051, NM_027460, NM_175031, NM_198011, NM_016670, NM_028319, NM_008808, NM_001363271, NM_145612, NM…	743	6303	20119	1.14275	1	0.426984	0.425326
non-universal CHMs	A	20	1.32257	GOTERM_BP_ALL	GO:0034654~nucleobase-containing compound biosynthetic process	188	17.603	0.00558033	NR_149258, NR_149257, NR_149256, NR_149255, NM_001362191, NM_178417, NM_001362190, NM_001362192, NM_001370804, NM_001362197, NM_001123362, NM_001362196, NM_001289704, NM_001289828, NM_139051, NM_027460, NM_175031, NM_198011, NM_016670, NM_028319, NM_145612, NM_001362189, NM_001289830, NM_001289831, NM_001037707, NM_001099277, NM_009805, NM_007867, NM_001244936, NM_008712, NR_152449, NM_008719, NR…	743	4291	20119	1.18636	1	0.426984	0.425326
non-universal CHMs	A	20	1.32257	GOTERM_BP_ALL	GO:0006355~regulation of transcription, DNA-templated	166	15.5431	0.00563877	NM_025830, NM_001144987, NR_149258, NM_001144988, NR_149257, NR_149256, NR_149255, NM_001362191, NM_001369026, NM_178417, NM_001362190, NM_001362192, NM_001374618, NM_001370804, NM_001362197, NM_013844, NM_008024, NM_001123362, NM_001362196, NM_008387, NM_001289704, NM_146259, NM_011542, NM_001360210, NM_001289828, NM_001360212, NM_001360213, NM_001379185, NM_001379186, NM_001379184, NM_001177796…	743	3732	20119	1.20444	1	0.426984	0.425326
non-universal CHMs	A	20	1.32257	GOTERM_BP_ALL	GO:1903506~regulation of nucleic acid-templated transcription	166	15.5431	0.00576664	NM_025830, NM_001144987, NR_149258, NM_001144988, NR_149257, NR_149256, NR_149255, NM_001362191, NM_001369026, NM_178417, NM_001362190, NM_001362192, NM_001374618, NM_001370804, NM_001362197, NM_013844, NM_008024, NM_001123362, NM_001362196, NM_008387, NM_001289704, NM_146259, NM_011542, NM_001360210, NM_001289828, NM_001360212, NM_001360213, NM_001379185, NM_001379186, NM_001379184, NM_001177796…	743	3736	20119	1.20315	1	0.426984	0.425326
non-universal CHMs	A	20	1.32257	GOTERM_BP_ALL	GO:1901362~organic cyclic compound biosynthetic process	196	18.3521	0.00655332	NM_001037809, NR_149258, NR_149257, NR_149256, NR_149255, NM_001362191, NM_178417, NM_001362190, NM_001362192, NM_001370804, NM_001362197, NM_001362196, NM_001123362, NM_001289704, NM_001289828, NM_139051, NM_027460, NM_175031, NM_198011, NM_016670, NM_028319, NM_145612, NM_001362189, NM_001289830, NM_001289831, NM_001037707, NM_001381922, NM_001099277, NM_009805, NM_007867, NM_001244936, NM_0087…	743	4514	20119	1.17574	1	0.432666	0.430986
non-universal CHMs	A	20	1.32257	GOTERM_BP_ALL	GO:0019222~regulation of metabolic process	304	28.4644	0.00659464	NM_026129, NM_001037809, NR_149258, NR_149257, NR_149256, NM_144880, NM_133980, NR_149255, NR_029918, NM_001370928, NM_001362191, NM_178417, NM_001362190, NM_001362192, NM_001370804, NM_001362197, NM_001362196, NM_001123362, NR_029803, NM_001289704, NM_001024619, NM_001367887, NM_001289828, NM_028673, NM_139051, NM_027460, NM_175031, NM_198011, NM_016670, NM_028319, NM_008808, NM_001252664, NM_00…	743	7332	20119	1.12271	1	0.432666	0.430986
non-universal CHMs	A	20	1.32257	GOTERM_BP_ALL	GO:2001141~regulation of RNA biosynthetic process	166	15.5431	0.00659511	NM_025830, NM_001144987, NR_149258, NM_001144988, NR_149257, NR_149256, NR_149255, NM_001362191, NM_001369026, NM_178417, NM_001362190, NM_001362192, NM_001374618, NM_001370804, NM_001362197, NM_013844, NM_008024, NM_001123362, NM_001362196, NM_008387, NM_001289704, NM_146259, NM_011542, NM_001360210, NM_001289828, NM_001360212, NM_001360213, NM_001379185, NM_001379186, NM_001379184, NM_001177796…	743	3748	20119	1.1993	1	0.432666	0.430986
non-universal CHMs	A	20	1.32257	GOTERM_BP_ALL	GO:1901360~organic cyclic compound metabolic process	271	25.3745	0.00694299	NM_001252415, NM_001037809, NR_149258, NM_001252413, NR_149257, NM_027335, NM_001252414, NR_149256, NR_149255, NM_001370928, NM_001362191, NM_178417, NM_001362190, NM_001362192, NM_001370804, NM_001272023, NM_001362197, NM_001362196, NM_001123362, NM_001289704, NM_144873, NM_001024619, NM_001289828, NM_019943, NM_028673, NM_139051, NM_027460, NM_175031, NM_198011, NM_016670, NM_028319, NM_026015,…	743	6466	20119	1.13488	1	0.43323	0.431548
non-universal CHMs	A	20	1.32257	GOTERM_BP_ALL	GO:0097659~nucleic acid-templated transcription	170	15.9176	0.00714756	NM_025830, NM_001144987, NR_149258, NM_001144988, NR_149257, NR_149256, NR_149255, NM_001362191, NM_001369026, NM_178417, NM_001362190, NM_001362192, NM_001374618, NM_001370804, NM_001362197, NM_013844, NM_008024, NM_001123362, NM_001362196, NM_008387, NM_001289704, NM_146259, NM_011542, NM_001360210, NM_001289828, NM_001360212, NM_001360213, NM_001379185, NM_001379186, NM_001379184, NM_001177796…	743	3859	20119	1.19287	1	0.439083	0.437378
non-universal CHMs	A	20	1.32257	GOTERM_BP_ALL	GO:0019438~aromatic compound biosynthetic process	190	17.7903	0.00759779	NM_001037809, NR_149258, NR_149257, NR_149256, NR_149255, NM_001362191, NM_178417, NM_001362190, NM_001362192, NM_001370804, NM_001362197, NM_001123362, NM_001362196, NM_001289704, NM_001289828, NM_139051, NM_027460, NM_175031, NM_198011, NM_016670, NM_028319, NM_145612, NM_001362189, NM_001289830, NM_001289831, NM_001037707, NM_001099277, NM_009805, NM_007867, NM_001244936, NM_008712, NR_152449,…	743	4375	20119	1.17596	1	0.449537	0.447791
non-universal CHMs	A	20	1.32257	GOTERM_BP_ALL	GO:1901576~organic substance biosynthetic process	267	25	0.00798908	NM_178653, NM_001252415, NM_001037809, NR_149258, NM_001252413, NR_149257, NM_001252414, NR_149256, NR_149255, NM_001362191, NM_178417, NM_001362190, NR_153759, NM_001362192, NM_001370804, NM_001362197, NM_001362196, NM_001123362, NR_029803, NM_001289704, NM_001367887, NM_001289828, NM_139051, NM_027460, NM_175031, NM_198011, NM_016670, NM_028319, NM_008808, NM_001363271, NM_145612, NM_001362189,…	743	6377	20119	1.13374	1	0.449537	0.447791
non-universal CHMs	A	20	1.32257	GOTERM_BP_ALL	GO:0019219~regulation of nucleobase-containing compound metabolic process	189	17.6966	0.00892423	NR_149258, NR_149257, NR_149256, NR_149255, NM_001370928, NM_001362191, NM_178417, NM_001362190, NM_001362192, NM_001370804, NM_001362197, NM_001123362, NM_001362196, NM_001289704, NM_001289828, NM_139051, NM_027460, NM_175031, NM_198011, NM_016670, NM_028319, NM_145612, NM_001362189, NM_001289830, NM_001289831, NM_001037707, NM_001099277, NM_009805, NM_007867, NM_001244936, NM_008712, NM_008719,…	743	4367	20119	1.17192	1	0.460783	0.458994
non-universal CHMs	A	20	1.32257	GOTERM_BP_ALL	GO:0032774~RNA biosynthetic process	170	15.9176	0.00913755	NM_025830, NM_001144987, NR_149258, NM_001144988, NR_149257, NR_149256, NR_149255, NM_001362191, NM_001369026, NM_178417, NM_001362190, NM_001362192, NM_001374618, NM_001370804, NM_001362197, NM_013844, NM_008024, NM_001123362, NM_001362196, NM_008387, NM_001289704, NM_146259, NM_011542, NM_001360210, NM_001289828, NM_001360212, NM_001360213, NM_001379185, NM_001379186, NM_001379184, NM_001177796…	743	3884	20119	1.18519	1	0.460783	0.458994
non-universal CHMs	A	20	1.32257	GOTERM_BP_ALL	GO:0009058~biosynthetic process	271	25.3745	0.00919408	NM_178653, NM_001252415, NM_001037809, NR_149258, NM_001252413, NR_149257, NM_001252414, NR_149256, NR_149255, NM_001362191, NM_178417, NM_001362190, NR_153759, NM_001362192, NM_001370804, NM_001362197, NM_001362196, NM_001123362, NR_029803, NM_029760, NM_001289704, NM_001367887, NM_001289828, NM_139051, NM_027460, NM_175031, NM_198011, NM_016670, NM_028319, NM_008808, NM_001363271, NM_145612, NM…	743	6498	20119	1.12929	1	0.460783	0.458994
non-universal CHMs	A	20	1.32257	GOTERM_BP_ALL	GO:0018130~heterocycle biosynthetic process	188	17.603	0.0107941	NR_149258, NR_149257, NR_149256, NR_149255, NM_001362191, NM_178417, NM_001362190, NM_001362192, NM_001370804, NM_001362197, NM_001123362, NM_001362196, NM_001289704, NM_001289828, NM_139051, NM_027460, NM_175031, NM_198011, NM_016670, NM_028319, NM_145612, NM_001362189, NM_001289830, NM_001289831, NM_001037707, NM_001099277, NM_009805, NM_007867, NM_001244936, NM_008712, NR_152449, NM_008719, NR…	743	4361	20119	1.16732	1	0.493476	0.49156
non-universal CHMs	A	20	1.32257	GOTERM_BP_ALL	GO:0031326~regulation of cellular biosynthetic process	197	18.4457	0.0110614	NM_001037809, NR_149258, NR_149257, NR_149256, NR_149255, NM_001362191, NM_178417, NM_001362190, NM_001362192, NM_001370804, NM_001362197, NM_001362196, NM_001123362, NR_029803, NM_001289704, NM_001367887, NM_001289828, NM_139051, NM_175031, NM_198011, NM_016670, NM_028319, NM_008808, NM_001363271, NM_145612, NM_001362189, NM_001289830, NM_001289831, NM_001037707, NM_001381922, NM_001099277, NM_1…	743	4596	20119	1.16066	1	0.500455	0.498512
non-universal CHMs	A	20	1.32257	GOTERM_BP_ALL	GO:0031323~regulation of cellular metabolic process	278	26.03	0.0111939	NM_026129, NM_001037809, NR_149258, NR_149257, NR_149256, NM_144880, NM_133980, NR_149255, NM_001370928, NM_001362191, NM_178417, NM_001362190, NM_001362192, NM_001370804, NM_001362197, NM_001362196, NM_001123362, NR_029803, NM_001289704, NM_001367887, NM_001289828, NM_139051, NM_027460, NM_175031, NM_198011, NM_016670, NM_028319, NM_008808, NM_001252664, NM_001252665, NM_029646, NM_001363271, NM…	743	6711	20119	1.1217	1	0.50305	0.501097
non-universal CHMs	A	20	1.32257	GOTERM_BP_ALL	GO:0006139~nucleobase-containing compound metabolic process	250	23.4082	0.0115076	NM_001252415, NR_149258, NM_001252413, NR_149257, NM_027335, NM_001252414, NR_149256, NR_149255, NM_001370928, NM_001362191, NM_178417, NM_001362190, NM_001362192, NM_001370804, NM_001362197, NM_001362196, NM_001123362, NM_001289704, NM_144873, NM_001289828, NM_019943, NM_028673, NM_139051, NM_027460, NM_175031, NM_198011, NM_016670, NM_028319, NM_026015, NM_145612, NM_001362189, NM_026024, NM_00…	743	5978	20119	1.1324	1	0.504636	0.502677
non-universal CHMs	A	20	1.32257	GOTERM_BP_ALL	GO:0051252~regulation of RNA metabolic process	173	16.1985	0.0116152	NM_025830, NM_001144987, NR_149258, NM_001144988, NR_149257, NR_149256, NR_149255, NM_001362191, NM_001369026, NM_178417, NM_001362190, NM_001362192, NM_001374618, NM_001370804, NM_001362197, NM_013844, NM_008024, NM_001123362, NM_001362196, NM_008387, NM_001289704, NM_146259, NM_011542, NM_001360210, NM_001289828, NM_001360212, NM_001360213, NM_001379185, NM_001379186, NM_001379184, NM_001177796…	743	3983	20119	1.17612	1	0.504636	0.502677
non-universal CHMs	A	20	1.32257	GOTERM_BP_ALL	GO:0006357~regulation of transcription from RNA polymerase II promoter	125	11.7041	0.0117155	NM_025830, NM_001144987, NM_001144988, NM_001362191, NM_001369026, NM_178417, NM_001362190, NM_001362192, NM_001374618, NM_001370804, NM_001362197, NM_013844, NM_008024, NM_001123362, NM_001362196, NM_008387, NM_146259, NM_001360210, NM_001289828, NM_001360212, NM_001360213, NM_139051, NR_102730, NM_008381, NM_198011, NM_016670, NM_028319, NM_001347488, NM_010202, NM_145612, NM_001362189, NM_0012…	743	2771	20119	1.22149	1	0.504636	0.502677
non-universal CHMs	A	20	1.32257	GOTERM_BP_ALL	GO:0009889~regulation of biosynthetic process	200	18.7266	0.011832	NM_001037809, NR_149258, NR_149257, NR_149256, NR_149255, NM_001362191, NM_178417, NM_001362190, NM_001362192, NM_001370804, NM_001362197, NM_001362196, NM_001123362, NR_029803, NM_001289704, NM_001367887, NM_001289828, NM_139051, NM_027460, NM_175031, NM_198011, NM_016670, NM_028319, NM_008808, NM_001363271, NM_145612, NM_001362189, NM_001289830, NM_001289831, NM_001037707, NM_001381922, NM_0010…	743	4680	20119	1.15718	1	0.504636	0.502677
non-universal CHMs	A	20	1.32257	GOTERM_BP_ALL	GO:0080090~regulation of primary metabolic process	274	25.6554	0.012546	NM_026129, NR_149258, NR_149257, NR_149256, NM_144880, NM_133980, NR_149255, NM_001370928, NM_001362191, NM_178417, NM_001362190, NM_001362192, NM_001370804, NM_001362197, NM_001362196, NM_001123362, NR_029803, NM_001289704, NM_001367887, NM_001289828, NM_139051, NM_027460, NM_175031, NM_198011, NM_016670, NM_028319, NM_008808, NM_001252664, NM_001252665, NM_029646, NM_001363271, NM_145612, NM_00…	743	6624	20119	1.12008	1	0.516895	0.514888
non-universal CHMs	A	20	1.32257	GOTERM_BP_ALL	GO:0006725~cellular aromatic compound metabolic process	257	24.0637	0.0163883	NM_001252415, NM_001037809, NR_149258, NM_001252413, NR_149257, NM_027335, NM_001252414, NR_149256, NR_149255, NM_001370928, NM_001362191, NM_178417, NM_001362190, NM_001362192, NM_001370804, NM_001362197, NM_001362196, NM_001123362, NM_001289704, NM_144873, NM_001289828, NM_019943, NM_028673, NM_139051, NM_027460, NM_175031, NM_198011, NM_016670, NM_028319, NM_026015, NM_145612, NM_001362189, NM…	743	6211	20119	1.12044	1	0.59965	0.597322
non-universal CHMs	A	20	1.32257	GOTERM_BP_ALL	GO:0060255~regulation of macromolecule metabolic process	280	26.2172	0.0173669	NM_026129, NM_001037809, NR_149258, NR_149257, NR_149256, NM_144880, NR_149255, NR_029918, NM_001370928, NM_001362191, NM_178417, NM_001362190, NM_001362192, NM_001370804, NM_001362197, NM_001362196, NM_001123362, NR_029803, NM_001289704, NM_001024619, NM_001367887, NM_001289828, NM_028673, NM_139051, NM_175031, NM_198011, NM_016670, NM_028319, NM_008808, NM_001252664, NM_001252665, NM_029646, NM…	743	6821	20119	1.11155	1	0.612045	0.609668
non-universal CHMs	A	20	1.32257	GOTERM_BP_ALL	GO:0046483~heterocycle metabolic process	253	23.6891	0.019129	NM_001252415, NR_149258, NM_001252413, NR_149257, NM_027335, NM_001252414, NR_149256, NR_149255, NM_001370928, NM_001362191, NM_178417, NM_001362190, NM_001362192, NM_001370804, NM_001362197, NM_001362196, NM_001123362, NM_001289704, NM_144873, NM_001289828, NM_019943, NM_028673, NM_139051, NM_027460, NM_175031, NM_198011, NM_016670, NM_028319, NM_026015, NM_145612, NM_001362189, NM_026024, NM_00…	743	6125	20119	1.11849	1	0.628321	0.625881
non-universal CHMs	A	20	1.32257	GOTERM_BP_ALL	GO:0010467~gene expression	249	23.3146	0.0275695	NM_026129, NM_001037809, NR_149258, NR_149257, NM_027335, NR_149256, NR_149255, NR_029918, NM_001362191, NM_178417, NM_001362190, NM_001362192, NM_001370804, NM_001272023, NM_001362197, NM_001362196, NM_001123362, NR_029803, NM_001289704, NM_001367887, NM_001289828, NM_019943, NM_139051, NM_027460, NM_175031, NM_198011, NM_016670, NM_028319, NM_026015, NM_029646, NM_145612, NM_001362189, NM_00128…	743	6070	20119	1.11078	1	0.727127	0.724304
non-universal CHMs	A	20	1.32257	GOTERM_BP_ALL	GO:2000112~regulation of cellular macromolecule biosynthetic process	182	17.0412	0.0307945	NM_025830, NM_001144987, NR_149258, NM_001144988, NR_149257, NR_149256, NR_149255, NM_001362191, NM_001369026, NM_178417, NM_001362190, NM_001362192, NM_001374618, NM_001370804, NM_001362197, NM_013844, NM_008024, NM_001123362, NM_001362196, NM_008387, NR_029803, NM_001289704, NM_146259, NM_011542, NM_001360210, NM_001289828, NM_001367887, NM_001360212, NM_001360213, NM_001379185, NM_001379186, N…	743	4333	20119	1.13737	1	0.775813	0.7728
non-universal CHMs	A	20	1.32257	GOTERM_BP_ALL	GO:0051171~regulation of nitrogen compound metabolic process	200	18.7266	0.0321965	NR_149258, NR_149257, NR_149256, NR_149255, NM_001370928, NM_001362191, NM_178417, NM_001362190, NM_001362192, NM_001370804, NM_001362197, NM_001362196, NM_001123362, NR_029803, NM_001289704, NM_001367887, NM_001289828, NM_139051, NM_027460, NM_175031, NM_198011, NM_016670, NM_028319, NM_145612, NM_001362189, NM_001289830, NM_001289831, NM_001037707, NM_001099277, NM_009805, NM_007867, NM_0012449…	743	4807	20119	1.12661	1	0.785001	0.781953
non-universal CHMs	A	20	1.32257	GOTERM_BP_ALL	GO:0090304~nucleic acid metabolic process	221	20.6929	0.0391941	NM_001252415, NR_149258, NM_001252413, NR_149257, NM_027335, NM_001252414, NR_149256, NR_149255, NM_001370928, NM_001362191, NM_178417, NM_001362190, NM_001362192, NM_001370804, NM_001362197, NM_001362196, NM_001123362, NM_001289704, NM_144873, NM_001289828, NM_019943, NM_028673, NM_139051, NM_027460, NM_175031, NM_198011, NM_016670, NM_028319, NM_026015, NM_145612, NM_001362189, NM_026024, NM_00…	743	5384	20119	1.11149	1	0.833614	0.830377
non-universal CHMs	A	20	1.32257	GOTERM_BP_ALL	GO:0044237~cellular metabolic process	435	40.7303	0.0394566	NM_027335, NM_001362191, NM_001362190, NM_001362192, NM_001370804, NM_001362197, NM_001362196, NM_001123362, NM_029760, NM_001346701, NM_001289828, NM_001367887, NM_019943, NM_028673, NM_175031, NM_016670, NM_008808, NM_026015, NM_001363271, NM_145612, NM_001362189, NM_001289830, NM_026024, NM_028202, NM_001024622, NM_001289831, NM_001037707, NM_001381922, NM_001252556, NM_001331221, NM_001252555…	743	11122	20119	1.05907	1	0.833614	0.830377
non-universal CHMs	A	20	1.32257	GOTERM_BP_ALL	GO:0010556~regulation of macromolecule biosynthetic process	183	17.1348	0.0394647	NM_025830, NM_001144987, NR_149258, NM_001144988, NR_149257, NR_149256, NR_149255, NM_001362191, NM_001369026, NM_178417, NM_001362190, NM_001362192, NM_001374618, NM_001370804, NM_001362197, NM_013844, NM_008024, NM_001123362, NM_001362196, NM_008387, NR_029803, NM_001289704, NM_146259, NM_011542, NM_001360210, NM_001289828, NM_001367887, NM_001360212, NM_001360213, NM_001379185, NM_001379186, N…	743	4388	20119	1.12928	1	0.833614	0.830377
non-universal CHMs	A	20	1.32257	GOTERM_BP_ALL	GO:0044271~cellular nitrogen compound biosynthetic process	212	19.8502	0.0454597	NR_149258, NR_149257, NR_149256, NR_149255, NM_001362191, NM_178417, NM_001362190, NR_153759, NM_001362192, NM_001370804, NM_001362197, NM_001362196, NM_001123362, NR_029803, NM_001289704, NM_001367887, NM_001289828, NM_139051, NM_027460, NM_175031, NM_198011, NM_016670, NM_028319, NM_145612, NM_001362189, NM_001289830, NM_001195537, NM_001289831, NM_001037707, NM_001099277, NM_009805, NM_007867,…	743	5168	20119	1.11079	1	0.885406	0.881968
non-universal CHMs	A	20	1.32257	GOTERM_BP_ALL	GO:0071704~organic substance metabolic process	461	43.1648	0.0525922	NM_027335, NM_001362191, NR_029918, NM_001362190, NM_001362192, NM_001370804, NM_001362197, NM_001362196, NM_001123362, NM_001346701, NM_001024619, NM_001289828, NM_001367887, NM_019943, NM_028673, NM_175031, NM_016670, NM_001033339, NM_008808, NM_026015, NM_001363271, NM_145612, NM_001362189, NM_133880, NM_001289830, NM_026024, NM_028202, NM_001024622, NM_001289831, NM_001037707, NM_001381922, N…	743	11883	20119	1.05049	1	0.946659	0.942983
non-universal CHMs	A	20	1.32257	GOTERM_BP_ALL	GO:0034641~cellular nitrogen compound metabolic process	277	25.9363	0.066559	NM_001252415, NR_149258, NM_001252413, NR_149257, NM_027335, NM_001252414, NR_149256, NR_149255, NM_001370928, NM_001362191, NM_178417, NM_001362190, NR_153759, NM_001362192, NM_001370804, NM_001362197, NM_001362196, NM_001123362, NR_029803, NM_001289704, NM_144873, NM_001367887, NM_001289828, NM_019943, NM_028673, NM_139051, NM_027460, NM_175031, NM_198011, NM_016670, NM_028319, NM_026015, NM_14…	743	6951	20119	1.07907	1	1	0.996266
non-universal CHMs	A	20	1.32257	GOTERM_BP_ALL	GO:0016070~RNA metabolic process	197	18.4457	0.0667375	NR_149258, NR_149257, NM_027335, NR_149256, NR_149255, NM_001362191, NM_178417, NM_001362190, NM_001362192, NM_001370804, NM_001362197, NM_001362196, NM_001123362, NM_001289704, NM_001289828, NM_019943, NM_139051, NM_027460, NM_175031, NM_198011, NM_016670, NM_028319, NM_026015, NM_145612, NM_001362189, NM_001289830, NM_026382, NM_001289831, NM_001037707, NM_001099277, NM_009805, NM_007867, NM_00…	743	4831	20119	1.1042	1	1	0.996266
non-universal CHMs	A	20	1.32257	GOTERM_BP_ALL	GO:0050789~regulation of biological process	512	47.9401	0.0703853	NM_001011778, NM_001159321, NM_001362191, NR_029918, NM_001362190, NM_001362192, NM_001370804, NM_001362197, NM_001362196, NM_001123362, NM_001024619, NM_001364378, NM_001289828, NM_001367887, NM_028673, NM_199466, NM_175031, NM_001081655, NM_016670, NM_008808, NM_213614, NM_001356995, NM_001363271, NM_145612, NM_001362189, NM_001161627, NM_133880, NM_001289830, NM_028202, NM_028440, NM_001286567…	743	13339	20119	1.03936	1	1	0.996266
non-universal CHMs	A	20	1.32257	GOTERM_BP_ALL	GO:0008152~metabolic process	472	44.1948	0.075707	NM_027335, NM_001362191, NR_029918, NM_001362190, NM_001362192, NM_001370804, NM_001362197, NM_001362196, NM_001123362, NM_029760, NM_001346701, NM_001024619, NM_001289828, NM_001367887, NM_019943, NM_028673, NM_175031, NM_016670, NM_001033339, NM_008808, NM_026015, NM_001363271, NM_145612, NM_001362189, NM_133880, NM_001289830, NM_026024, NM_028202, NM_001024622, NM_001289831, NM_001037707, NM_0…	743	12251	20119	1.04325	1	1	0.996266
non-universal CHMs	A	20	1.32257	GOTERM_BP_ALL	GO:0048519~negative regulation of biological process	240	22.4719	0.0767836	NM_026129, NM_001159321, NM_001099299, NM_001037809, NM_001277955, NR_149258, NR_149257, NR_149256, NM_144880, NM_133980, NR_149255, NR_029918, NM_001362191, NM_178417, NM_001277954, NM_001362190, NM_001362192, NM_001123362, NR_029803, NM_001289704, NM_001024619, NM_001364378, NM_001289828, NM_199466, NM_139051, NM_001081655, NM_008808, NM_017400, NM_001252664, NM_001252665, NM_001363271, NM_1456…	743	5994	20119	1.08421	1	1	0.996266
non-universal CHMs	A	20	1.32257	GOTERM_BP_ALL	GO:0044238~primary metabolic process	435	40.7303	0.0863497	NM_027335, NM_001362191, NM_001362190, NM_001362192, NM_001370804, NM_001362197, NM_001362196, NM_001123362, NM_001346701, NM_001024619, NM_001289828, NM_001367887, NM_019943, NM_028673, NM_175031, NM_016670, NM_001033339, NM_008808, NM_026015, NM_001363271, NM_145612, NM_001362189, NM_133880, NM_001289830, NM_026024, NM_028202, NM_001024622, NM_001289831, NM_001037707, NM_001381922, NM_001252556…	743	11264	20119	1.04572	1	1	0.996266
non-universal CHMs	A	20	1.32257	GOTERM_BP_ALL	GO:0006807~nitrogen compound metabolic process	289	27.0599	0.102154	NM_001252415, NR_149258, NM_001252413, NR_149257, NM_027335, NM_001252414, NR_149256, NR_149255, NM_001370928, NM_001362191, NM_178417, NM_001362190, NR_153759, NM_001362192, NM_001370804, NM_001362197, NM_001362196, NM_001123362, NR_029803, NM_001289704, NM_144873, NM_001367887, NM_001289828, NM_019943, NM_028673, NM_139051, NM_027460, NM_175031, NM_198011, NM_016670, NM_028319, NM_026015, NM_14…	743	7351	20119	1.06456	1	1	0.996266
non-universal CHMs	A	20	1.32257	GOTERM_BP_ALL	GO:0065007~biological regulation	536	50.1873	0.103799	NM_001011778, NM_001159321, NM_001362191, NR_029918, NM_001362190, NM_001362192, NM_001370804, NM_001362197, NM_001362196, NM_001123362, NM_001024619, NM_001364378, NM_001289828, NM_001367887, NM_028673, NM_199466, NM_175031, NM_001081655, NM_016670, NM_008808, NM_213614, NM_001356995, NM_001363271, NM_145612, NM_001362189, NM_001161627, NM_133880, NM_001289830, NM_028202, NM_028440, NM_001286567…	743	14075	20119	1.03118	1	1	0.996266
non-universal CHMs	A	20	1.32257	GOTERM_BP_ALL	GO:0034645~cellular macromolecule biosynthetic process	210	19.6629	0.104775	NM_001252415, NR_149258, NM_001252413, NR_149257, NM_001252414, NR_149256, NR_149255, NM_001362191, NM_178417, NM_001362190, NM_001362192, NM_001370804, NM_001362197, NM_001362196, NM_001123362, NR_029803, NM_001289704, NM_001367887, NM_001289828, NM_139051, NM_027460, NM_175031, NM_198011, NM_016670, NM_028319, NM_145612, NM_001362189, NM_001289830, NM_001289831, NM_001037707, NM_001099277, NM_0…	743	5257	20119	1.08168	1	1	0.996266
non-universal CHMs	A	20	1.32257	GOTERM_BP_ALL	GO:0044699~single-organism process	594	55.618	0.117948	NM_001162970, NM_001011778, NM_001159321, NM_018861, NR_029918, NM_001370804, NM_001123362, NM_029760, NM_001346701, NM_001024619, NM_001364378, NM_001289828, NM_001367887, NM_028673, NM_199466, NM_175031, NM_001081655, NM_016670, NM_001355426, NM_001033339, NM_008808, NM_213614, NM_001356995, NM_001363271, NM_145613, NM_001370800, NM_001161627, NM_133880, NM_001289830, NM_028202, NM_001286567, N…	743	15711	20119	1.02376	1	1	0.996266
non-universal CHMs	A	20	1.32257	GOTERM_BP_ALL	GO:0009059~macromolecule biosynthetic process	212	19.8502	0.118288	NM_001252415, NR_149258, NM_001252413, NR_149257, NM_001252414, NR_149256, NR_149255, NM_001362191, NM_178417, NM_001362190, NM_001362192, NM_001370804, NM_001362197, NM_001362196, NM_001123362, NR_029803, NM_001289704, NM_001367887, NM_001289828, NM_139051, NM_027460, NM_175031, NM_198011, NM_016670, NM_028319, NM_145612, NM_001362189, NM_001289830, NM_001289831, NM_001037707, NM_001099277, NM_0…	743	5325	20119	1.07804	1	1	0.996266
non-universal CHMs	A	20	1.32257	GOTERM_BP_ALL	GO:0048518~positive regulation of biological process	277	25.9363	0.131246	NM_026129, NM_001037809, NM_001277955, NR_149258, NR_149257, NR_149256, NM_144880, NM_133980, NR_149255, NM_001370928, NM_001277954, NR_153759, NM_001123362, NR_029803, NM_001289704, NM_001024619, NM_001367887, NM_001289828, NM_001378892, NM_001378893, NM_144879, NM_139051, NM_027460, NM_175031, NM_016670, NM_008808, NM_213614, NM_001356995, NM_017400, NM_001252664, NM_001252665, NM_029646, NM_00…	743	7079	20119	1.05956	1	1	0.996266
non-universal CHMs	A	20	1.32257	GOTERM_BP_ALL	GO:0006366~transcription from RNA polymerase II promoter	92	8.61423	0.137135	NM_001144987, NM_025830, NM_001144988, NM_001362191, NM_178417, NM_001369026, NM_001362190, NM_001362192, NM_001374618, NM_001123362, NM_008387, NM_146259, NM_011542, NM_001289828, NM_139051, NR_102730, NM_008381, NM_016670, NM_001347488, NM_010202, NM_145612, NM_001362189, NM_001289830, NM_008493, NM_001289831, NM_001122736, NM_007867, NM_001244936, NM_008712, NR_152449, NM_008719, NR_152448, NM…	743	2204	20119	1.1303	1	1	0.996266
non-universal CHMs	A	20	1.32257	GOTERM_BP_ALL	GO:0048522~positive regulation of cellular process	247	23.1273	0.166925	NM_026129, NM_001037809, NM_001277955, NR_149258, NR_149257, NR_149256, NM_144880, NR_149255, NM_001370928, NM_001277954, NR_153759, NM_001123362, NR_029803, NM_001289704, NM_001367887, NM_001289828, NM_001378892, NM_001378893, NM_144879, NM_139051, NM_027460, NM_175031, NM_016670, NM_008808, NM_213614, NM_001356995, NM_017400, NM_001252664, NM_001252665, NM_029646, NM_001363271, NR_151595, NM_00…	743	6332	20119	1.05627	1	1	0.996266
non-universal CHMs	A	20	1.32257	GOTERM_BP_ALL	GO:0009892~negative regulation of metabolic process	131	12.2659	0.167278	NM_026129, NM_025830, NR_149258, NR_149257, NR_149256, NM_144880, NR_149255, NM_133980, NR_029918, NM_001362191, NR_156469, NM_178417, NM_001362190, NM_001362192, NM_001123362, NM_008387, NR_029803, NM_001289704, NM_146259, NM_001289828, NM_001379185, NM_001379186, NM_001379184, NM_025723, NM_008808, NM_001252664, NM_001347488, NM_001252665, NM_001363271, NM_145612, NM_001362189, NM_001348337, NM…	743	3254	20119	1.09011	1	1	0.996266
non-universal CHMs	A	20	1.32257	GOTERM_BP_ALL	GO:0050794~regulation of cellular process	476	44.5693	0.173216	NM_001011778, NM_001159321, NM_001362191, NM_001362190, NM_001362192, NM_001370804, NM_001362197, NM_001362196, NM_001123362, NM_001024619, NM_001364378, NM_001289828, NM_001367887, NM_199466, NM_175031, NM_001081655, NM_016670, NM_008808, NM_213614, NM_001356995, NM_001363271, NM_145612, NM_001362189, NM_001161627, NM_133880, NM_001289830, NM_028202, NM_028440, NM_001286567, NM_001289831, NM_001…	743	12535	20119	1.02825	1	1	0.996266
non-universal CHMs	A	20	1.32257	GOTERM_BP_ALL	GO:0048523~negative regulation of cellular process	214	20.0375	0.190805	NM_026129, NM_001159321, NM_001099299, NM_001277955, NR_149258, NR_149257, NR_149256, NM_144880, NM_133980, NR_149255, NM_001362191, NM_178417, NM_001277954, NM_001362190, NM_001362192, NM_001123362, NR_029803, NM_001289704, NM_001024619, NM_001289828, NM_199466, NM_001081655, NM_008808, NM_017400, NM_001252664, NM_001252665, NM_001363271, NM_145612, NM_001362189, NM_133880, NM_001289830, NM_0282…	743	5484	20119	1.05666	1	1	0.996266
non-universal CHMs	A	20	1.32257	GOTERM_BP_ALL	GO:0010605~negative regulation of macromolecule metabolic process	120	11.236	0.235484	NM_026129, NM_025830, NR_149258, NR_149257, NR_149256, NR_149255, NR_029918, NM_001362191, NM_178417, NM_001362190, NM_001362192, NM_001123362, NM_008387, NR_029803, NM_001289704, NM_146259, NM_001289828, NM_001379185, NM_001379186, NM_001379184, NM_025723, NM_001252664, NM_001347488, NM_001252665, NM_145612, NM_001362189, NM_001348337, NM_001289830, NM_028202, NM_001361536, NM_001361537, NM_1829…	743	3024	20119	1.07453	1	1	0.996266
non-universal CHMs	A	20	1.32257	GOTERM_BP_ALL	GO:0009893~positive regulation of metabolic process	156	14.6067	0.238295	NM_026129, NM_001037809, NM_025830, NR_149258, NR_149257, NR_149256, NM_144880, NR_149255, NM_001370928, NM_001369026, NR_156469, NM_001374618, NM_001123362, NM_008387, NM_001289704, NM_001289828, NM_001367887, NM_001177796, NM_001177797, NM_139051, NR_102730, NM_008381, NM_016670, NM_021489, NM_001164107, NM_008808, NM_001164108, NM_029646, NM_001363271, NM_010202, NM_010564, NM_001289830, NM_02…	743	3986	20119	1.05975	1	1	0.996266
non-universal CHMs	A	20	1.32257	GOTERM_BP_ALL	GO:0045944~positive regulation of transcription from RNA polymerase II promoter	56	5.24345	0.248042	NM_019553, NM_001355497, NM_025830, NM_001369026, NM_001368690, NM_001374618, NM_001368692, NM_001316687, NM_001289828, NM_011023, NM_139051, NM_001359295, NR_102730, NM_001359296, NM_016670, NM_199080, NM_001164186, NM_015738, NM_010202, NM_001315488, NM_001364644, NM_001364645, NM_001364643, NM_001289830, NM_199079, NM_001289831, NM_001122736, NM_008712, NM_008719, NM_028016, NM_001080927, NM_0…	743	1354	20119	1.11992	1	1	0.996266
non-universal CHMs	A	20	1.32257	GOTERM_BP_ALL	GO:0031325~positive regulation of cellular metabolic process	143	13.3895	0.275788	NM_026129, NM_001037809, NM_025830, NR_149258, NR_149257, NR_149256, NM_144880, NR_149255, NM_001370928, NM_001369026, NR_156469, NM_001374618, NM_001123362, NM_008387, NM_001289704, NM_001289828, NM_001367887, NM_001177796, NM_001177797, NM_139051, NR_102730, NM_008381, NM_016670, NM_021489, NM_001164107, NM_008808, NM_001164108, NM_029646, NM_001363271, NM_010202, NM_010564, NM_001289830, NM_02…	743	3670	20119	1.05509	1	1	0.996266
non-universal CHMs	A	20	1.32257	GOTERM_BP_ALL	GO:0031324~negative regulation of cellular metabolic process	114	10.6742	0.290605	NM_025830, NR_149258, NR_149257, NR_149256, NM_144880, NR_149255, NM_133980, NM_001362191, NR_156469, NM_178417, NM_001362190, NM_001362192, NM_001123362, NM_008387, NR_029803, NM_001289704, NM_146259, NM_001289828, NM_001379185, NM_001379186, NM_001379184, NM_008808, NM_001252664, NM_001347488, NM_001252665, NM_001363271, NM_145612, NM_001362189, NM_001348337, NM_001289830, NM_028202, NM_0013615…	743	2911	20119	1.06043	1	1	0.996266
non-universal CHMs	A	20	1.32257	GOTERM_BP_ALL	GO:0043170~macromolecule metabolic process	383	35.8614	0.320337	NM_026129, NM_001252415, NM_001037809, NR_149258, NM_001252413, NR_149257, NM_027335, NM_001252414, NR_149256, NM_144880, NR_149255, NR_029918, NM_001370928, NM_001362191, NM_178417, NM_001362190, NR_153758, NM_001362192, NM_001370804, NM_001272023, NM_001362197, NM_001362196, NM_001123362, NR_029803, NM_001289704, NM_144873, NM_001024619, NM_001367887, NM_001289828, NM_019943, NM_028673, NM_1448…	743	10175	20119	1.01925	1	1	0.996266
non-universal CHMs	A	20	1.32257	GOTERM_BP_ALL	GO:0010604~positive regulation of macromolecule metabolic process	140	13.1086	0.333652	NM_026129, NM_001037809, NM_025830, NR_149258, NR_149257, NR_149256, NM_144880, NR_149255, NM_001370928, NM_001369026, NR_156469, NM_001374618, NM_001123362, NM_008387, NM_001289704, NM_001289828, NM_001367887, NM_001177796, NM_001177797, NM_139051, NR_102730, NM_008381, NM_016670, NM_021489, NM_001164107, NM_008808, NM_001164108, NM_029646, NM_001363271, NM_010202, NM_010564, NM_001289830, NM_02…	743	3633	20119	1.04347	1	1	0.996266
non-universal CHMs	A	20	1.32257	GOTERM_BP_ALL	GO:0031328~positive regulation of cellular biosynthetic process	83	7.77154	0.352393	NM_019553, NM_001037809, NM_001355497, NM_025830, NM_001368330, NM_001368331, NM_001369026, NM_001368690, NM_001374618, NM_001368692, NM_008387, NM_007573, NM_001316687, NM_001289828, NM_011023, NM_001367887, NM_001177796, NM_001177797, NM_139051, NM_001359295, NR_102730, NM_001359296, NM_016670, NM_199080, NM_001164186, NM_008405, NM_201373, NM_015738, NM_010202, NM_001368328, NM_001315488, NM_0…	743	2129	20119	1.05565	1	1	0.996266
non-universal CHMs	A	20	1.32257	GOTERM_BP_ALL	GO:0044260~cellular macromolecule metabolic process	340	31.8352	0.362729	NM_026129, NM_001252415, NR_149258, NM_001252413, NR_149257, NM_027335, NM_001252414, NR_149256, NM_144880, NR_149255, NM_001370928, NM_001362191, NM_178417, NM_001362190, NR_153758, NM_001362192, NM_001370804, NM_001362197, NM_001362196, NM_001123362, NR_029803, NM_001289704, NM_144873, NM_001367887, NM_001289828, NM_019943, NM_028673, NM_139051, NM_027460, NM_175031, NM_198011, NM_016670, NM_02…	743	9052	20119	1.01707	1	1	0.996266
non-universal CHMs	A	20	1.32257	GOTERM_BP_ALL	GO:0009891~positive regulation of biosynthetic process	84	7.86517	0.386446	NM_019553, NM_001037809, NM_001355497, NM_025830, NM_001368330, NM_001368331, NM_001369026, NM_001368690, NM_001374618, NM_001368692, NM_008387, NM_007573, NM_001316687, NM_001289828, NM_011023, NM_001367887, NM_001177796, NM_001177797, NM_139051, NM_001359295, NR_102730, NM_001359296, NM_016670, NM_199080, NM_001164186, NM_008405, NM_201373, NM_015738, NM_010202, NM_001368328, NM_001315488, NM_0…	743	2177	20119	1.04481	1	1	0.996266
non-universal CHMs	A	20	1.32257	GOTERM_BP_ALL	GO:0010557~positive regulation of macromolecule biosynthetic process	76	7.1161	0.41348	NM_019553, NM_001355497, NM_025830, NM_001368330, NM_001368331, NM_001369026, NM_001368690, NM_001374618, NM_001368692, NM_008387, NM_007573, NM_001316687, NM_001289828, NM_011023, NM_001367887, NM_001177796, NM_001177797, NM_139051, NM_001359295, NR_102730, NM_001359296, NM_016670, NM_199080, NM_001164186, NM_201373, NM_015738, NM_010202, NM_001368328, NM_001315488, NM_001368329, NM_001364644, N…	743	1986	20119	1.03622	1	1	0.996266
non-universal CHMs	A	20	1.32257	GOTERM_BP_ALL	GO:0010628~positive regulation of gene expression	86	8.05243	0.454389	NM_019553, NM_172152, NM_026129, NM_001037809, NM_001355497, NM_025830, NM_001368330, NM_001368331, NM_001369026, NM_001368690, NM_001374618, NM_010180, NM_001368692, NM_008387, NM_007573, NM_001316687, NM_011027, NM_001289828, NM_011023, NM_001367887, NM_001177796, NM_001177797, NM_139051, NM_001359295, NR_102730, NM_001359296, NM_016670, NM_021489, NM_199080, NM_001164186, NM_029646, NM_0013470…	743	2268	20119	1.02677	1	1	0.996266
non-universal CHMs	A	20	1.32257	GOTERM_BP_ALL	GO:0045893~positive regulation of transcription, DNA-templated	65	6.08614	0.456467	NM_019553, NM_001355497, NM_025830, NM_001368330, NM_001368331, NM_001369026, NM_001368690, NM_001374618, NM_001368692, NM_001316687, NM_001289828, NM_011023, NM_001177796, NM_001177797, NM_139051, NM_001359295, NR_102730, NM_001359296, NM_016670, NM_199080, NM_001164186, NM_201373, NM_015738, NM_010202, NM_001368328, NM_001315488, NM_001368329, NM_001364644, NM_001364645, NM_001364643, NM_001289…	743	1703	20119	1.03351	1	1	0.996266
non-universal CHMs	A	20	1.32257	GOTERM_BP_ALL	GO:1903508~positive regulation of nucleic acid-templated transcription	65	6.08614	0.456467	NM_019553, NM_001355497, NM_025830, NM_001368330, NM_001368331, NM_001369026, NM_001368690, NM_001374618, NM_001368692, NM_001316687, NM_001289828, NM_011023, NM_001177796, NM_001177797, NM_139051, NM_001359295, NR_102730, NM_001359296, NM_016670, NM_199080, NM_001164186, NM_201373, NM_015738, NM_010202, NM_001368328, NM_001315488, NM_001368329, NM_001364644, NM_001364645, NM_001364643, NM_001289…	743	1703	20119	1.03351	1	1	0.996266
non-universal CHMs	A	20	1.32257	GOTERM_BP_ALL	GO:1902680~positive regulation of RNA biosynthetic process	65	6.08614	0.497134	NM_019553, NM_001355497, NM_025830, NM_001368330, NM_001368331, NM_001369026, NM_001368690, NM_001374618, NM_001368692, NM_001316687, NM_001289828, NM_011023, NM_001177796, NM_001177797, NM_139051, NM_001359295, NR_102730, NM_001359296, NM_016670, NM_199080, NM_001164186, NM_201373, NM_015738, NM_010202, NM_001368328, NM_001315488, NM_001368329, NM_001364644, NM_001364645, NM_001364643, NM_001289…	743	1712	20119	1.02808	1	1	0.996266
non-universal CHMs	A	20	1.32257	GOTERM_BP_ALL	GO:0045935~positive regulation of nucleobase-containing compound metabolic process	75	7.02247	0.63351	NM_019553, NM_001355497, NM_025830, NM_001368330, NM_001368331, NM_001370928, NM_001369026, NM_001368690, NM_001374618, NM_001368692, NM_008387, NM_001316687, NM_011027, NM_001289828, NM_011023, NM_001177796, NM_001177797, NM_139051, NM_001359295, NR_102730, NM_001359296, NM_016670, NM_199080, NM_001164186, NM_201373, NM_015738, NM_010202, NM_029253, NM_001368328, NM_001315488, NM_001368329, NM_0…	743	2071	20119	0.980615	1	1	0.996266
non-universal CHMs	A	20	1.32257	GOTERM_BP_ALL	GO:0051254~positive regulation of RNA metabolic process	65	6.08614	0.640175	NM_019553, NM_001355497, NM_025830, NM_001368330, NM_001368331, NM_001369026, NM_001368690, NM_001374618, NM_001368692, NM_001316687, NM_001289828, NM_011023, NM_001177796, NM_001177797, NM_139051, NM_001359295, NR_102730, NM_001359296, NM_016670, NM_199080, NM_001164186, NM_201373, NM_015738, NM_010202, NM_001368328, NM_001315488, NM_001368329, NM_001364644, NM_001364645, NM_001364643, NM_001289…	743	1799	20119	0.978362	1	1	0.996266
non-universal CHMs	A	20	1.32257	GOTERM_BP_ALL	GO:0051173~positive regulation of nitrogen compound metabolic process	81	7.58427	0.654292	NM_019553, NM_001355497, NM_025830, NM_001368330, NM_001368331, NM_001370928, NM_001369026, NM_001368690, NM_001374618, NM_001368692, NM_008387, NM_007573, NM_001316687, NM_011027, NM_001289828, NM_011023, NM_001367887, NM_001177796, NM_001177797, NM_139051, NM_001359295, NR_102730, NM_001359296, NM_016670, NM_172961, NM_199080, NM_001164186, NM_008405, NM_201373, NM_015738, NM_010202, NM_029253,…	743	2249	20119	0.975244	1	1	0.996266
non-universal CHMs	A	21	1.26727	GOTERM_BP_ALL	GO:0060544~regulation of necroptotic process	5	0.468165	0.0125229	NM_001164107, NM_001164108, NR_149258, NR_149257, NR_149256, NM_001139519, NR_149255, NM_009805, NM_007415, NM_207653, NM_001289704, NM_010246, NM_001293804, NM_019955, NM_001355056, NM_021394	743	25	20119	5.41561	1	0.516895	0.514888
non-universal CHMs	A	21	1.26727	GOTERM_BP_ALL	GO:0060545~positive regulation of necroptotic process	3	0.280899	0.0184584	NM_001164107, NM_001164108, NM_001139519, NM_007415, NM_019955, NM_021394	743	6	20119	13.539	1	0.625347	0.622919
non-universal CHMs	A	21	1.26727	GOTERM_BP_ALL	GO:0010939~regulation of necrotic cell death	6	0.561798	0.0185462	NM_001164107, NM_001164108, NR_149258, NR_149257, NR_149256, NM_001139519, NR_149255, NM_009805, NM_007415, NM_001346010, NM_207653, NM_001289704, NM_010246, NM_001293804, NM_019955, NM_001355056, NM_021394, NM_021290	743	42	20119	3.86829	1	0.625347	0.622919
non-universal CHMs	A	21	1.26727	GOTERM_BP_ALL	GO:0070266~necroptotic process	5	0.468165	0.05886	NM_001164107, NM_001164108, NR_149258, NR_149257, NR_149256, NM_001139519, NR_149255, NM_009805, NM_007415, NM_207653, NM_001289704, NM_010246, NM_001293804, NM_019955, NM_001355056, NM_021394	743	40	20119	3.38476	1	0.987786	0.98395
non-universal CHMs	A	21	1.26727	GOTERM_BP_ALL	GO:0097300~programmed necrotic cell death	5	0.468165	0.100061	NM_001164107, NM_001164108, NR_149258, NR_149257, NR_149256, NM_001139519, NR_149255, NM_009805, NM_007415, NM_207653, NM_001289704, NM_010246, NM_001293804, NM_019955, NM_001355056, NM_021394	743	48	20119	2.82063	1	1	0.996266
non-universal CHMs	A	21	1.26727	GOTERM_BP_ALL	GO:0070265~necrotic cell death	6	0.561798	0.105734	NM_001164107, NM_001164108, NR_149258, NR_149257, NR_149256, NM_001139519, NR_149255, NM_009805, NM_007415, NM_001346010, NM_207653, NM_001289704, NM_010246, NM_001293804, NM_019955, NM_001355056, NM_021394, NM_021290	743	68	20119	2.38924	1	1	0.996266
non-universal CHMs	A	21	1.26727	GOTERM_BP_ALL	GO:0010940~positive regulation of necrotic cell death	3	0.280899	0.115983	NM_001164107, NM_001164108, NM_001139519, NM_007415, NM_019955, NM_021394	743	16	20119	5.07714	1	1	0.996266
non-universal CHMs	A	21	1.26727	GOTERM_BP_ALL	GO:0060547~negative regulation of necrotic cell death	3	0.280899	0.234966	NM_001289704, NM_010246, NR_149258, NM_001293804, NR_149257, NR_149256, NR_149255, NM_009805, NM_001355056, NM_001346010, NM_021290, NM_207653	743	25	20119	3.24937	1	1	0.996266
non-universal CHMs	A	22	1.26119	GOTERM_BP_ALL	GO:0050881~musculoskeletal movement	7	0.655431	0.0263862	NM_001110212, NM_011540, NM_028974, NM_146112, NM_133199, NM_007877, NM_007415, NM_001359751, NM_177707	743	62	20119	3.0572	1	0.719038	0.716246
non-universal CHMs	A	22	1.26119	GOTERM_BP_ALL	GO:0050879~multicellular organismal movement	7	0.655431	0.0282878	NM_001110212, NM_011540, NM_028974, NM_146112, NM_133199, NM_007877, NM_007415, NM_001359751, NM_177707	743	63	20119	3.00867	1	0.731332	0.728492
non-universal CHMs	A	22	1.26119	GOTERM_BP_ALL	GO:0003009~skeletal muscle contraction	4	0.374532	0.220519	NM_011540, NM_028974, NM_133199, NM_001359751, NM_177707	743	44	20119	2.46164	1	1	0.996266
non-universal CHMs	A	23	1.23868	GOTERM_BP_ALL	GO:0010035~response to inorganic substance	37	3.46442	0.0191807	NM_025877, NR_149258, NR_149257, NR_149256, NR_149255, NM_001308462, NM_001099779, NR_156469, NM_001033245, NM_001163542, NM_001289704, NM_011027, NM_001206390, NM_001355056, NM_001206392, NM_001379068, NM_001206391, NM_001379069, NM_008381, NM_001379067, NM_001286081, NM_175033, NM_001164107, NM_001164108, NM_008808, NM_183257, NM_001286083, NM_001252664, NM_172961, NM_001252665, NM_001039677, N…	743	681	20119	1.4712	1	0.628321	0.625881
non-universal CHMs	A	23	1.23868	GOTERM_BP_ALL	GO:0010038~response to metal ion	25	2.34082	0.0197054	NM_025877, NM_001308462, NM_001099779, NM_011027, NM_001379068, NM_001379069, NM_008381, NM_001379067, NM_001286081, NM_183257, NM_001286083, NM_001252664, NM_172961, NM_001252665, NM_001039677, NM_007876, NM_013514, NM_001174054, NM_013599, NM_013631, NM_009663, NM_001174053, NM_009660, NM_001038839, NM_001170978, NM_173865, NM_001272041, NM_011170, NM_009606, NM_001360030, NM_007595, NM_010595,…	743	413	20119	1.63911	1	0.628321	0.625881
non-universal CHMs	A	23	1.23868	GOTERM_BP_ALL	GO:0071277~cellular response to calcium ion	8	0.749064	0.0534599	NM_001286081, NM_021544, NM_025877, NM_001286083, NM_001252664, NM_010471, NM_001252665, NM_001308462, NM_007876, NM_013514, NM_001360030, NM_001130419, NM_001360024, NM_009663, NM_001360025, NM_001379070, NM_001360026, NM_001360027, NM_001360028, NM_009660, NM_001379068, NM_001379069, NM_008381, NM_001379067	743	92	20119	2.35461	1	0.957497	0.953779
non-universal CHMs	A	23	1.23868	GOTERM_BP_ALL	GO:0071248~cellular response to metal ion	14	1.31086	0.0598961	NM_025877, NM_001308462, NM_173865, NM_011170, NM_001360030, NM_010595, NM_001379068, NM_001379069, NM_008381, NM_001379067, NM_001286081, NM_021544, NM_001286083, NM_001252664, NM_001252665, NM_010471, NM_007415, NM_007876, NM_001278256, NM_013514, NM_001130419, NM_013599, NM_001372402, NM_001360024, NM_009663, NM_001360025, NM_001379070, NM_001360026, NM_001360027, NM_001360028, NM_009660	743	217	20119	1.74697	1	0.995614	0.991749
non-universal CHMs	A	23	1.23868	GOTERM_BP_ALL	GO:0051592~response to calcium ion	10	0.93633	0.145375	NM_001038839, NM_025877, NM_001308462, NM_001360030, NM_011027, NM_001379068, NM_001379069, NM_008381, NM_001379067, NM_001286081, NM_021544, NM_001286083, NM_001252664, NM_001038887, NM_010471, NM_001252665, NM_007876, NM_001038845, NM_001284402, NM_013514, NM_001130419, NM_001360024, NM_009663, NM_001360025, NM_001379070, NM_001360026, NM_001360027, NM_001360028, NM_009660, NM_026441	743	162	20119	1.67149	1	1	0.996266
non-universal CHMs	A	23	1.23868	GOTERM_BP_ALL	GO:0071241~cellular response to inorganic substance	15	1.40449	0.210158	NM_025877, NR_149258, NR_149257, NR_149256, NR_149255, NM_009805, NM_001308462, NM_173865, NM_011170, NM_001360030, NM_001289704, NM_010595, NM_001355056, NM_001379068, NM_001379069, NM_008381, NM_001379067, NM_001286081, NM_021544, NM_001286083, NM_001252664, NM_001252665, NM_010471, NM_007415, NM_007876, NM_001278256, NM_207653, NM_013514, NM_001130419, NM_013599, NM_001372402, NM_001360024, NM…	743	297	20119	1.36758	1	1	0.996266
non-universal CHMs	A	24	1.23419	GOTERM_BP_ALL	GO:0044070~regulation of anion transport	14	1.31086	0.00374491	NM_001038839, NM_021358, NM_133849, NM_001170978, NR_102309, NM_001112711, NM_001079904, NM_001038018, NM_007428, NM_001079905, NM_011170, NM_001166456, NM_001079901, NM_001079902, NM_001166458, NM_001079903, NM_010798, NM_011027, NM_134086, NM_008361, NM_175099, NM_001286063, NM_001286064, NM_001038887, NM_172961, NM_001010973, NM_001278256, NM_001038845, NM_001284402, NR_153432, NM_001287738, N…	743	150	20119	2.52729	1	0.390714	0.389197
non-universal CHMs	A	24	1.23419	GOTERM_BP_ALL	GO:0032890~regulation of organic acid transport	11	1.02996	0.00382413	NM_001038839, NM_021358, NM_133849, NM_001170978, NR_102309, NM_007428, NM_001079904, NM_001079905, NM_001166456, NM_001079901, NM_001079902, NM_001166458, NM_001079903, NM_010798, NM_011027, NM_134086, NM_008361, NM_175099, NM_001038887, NM_172961, NM_001010973, NM_001038845, NM_001284402, NR_153432, NM_001377096, NM_008493	743	100	20119	2.97859	1	0.390714	0.389197
non-universal CHMs	A	24	1.23419	GOTERM_BP_ALL	GO:1903792~negative regulation of anion transport	7	0.655431	0.00469559	NM_021358, NM_133849, NM_001286063, NM_001286064, NM_001170978, NR_102309, NM_001112711, NM_001038018, NM_172961, NM_001010973, NR_153432, NM_011938, NM_001286065, NM_001377096, NM_001286066, NM_001377076, NM_008361, NM_008493, NM_001377077	743	43	20119	4.40806	1	0.417752	0.41613
non-universal CHMs	A	24	1.23419	GOTERM_BP_ALL	GO:0019915~lipid storage	10	0.93633	0.00474651	NM_001077694, NM_021456, NM_001381922, NM_025874, NM_001359207, NM_001168509, NM_001081372, NM_146187, NM_001077348, NR_152865, NM_010046, NM_133660, NM_026179, NM_008361, NM_008493	743	87	20119	3.11242	1	0.417752	0.41613
non-universal CHMs	A	24	1.23419	GOTERM_BP_ALL	GO:0032891~negative regulation of organic acid transport	6	0.561798	0.00593033	NM_021358, NM_133849, NM_001170978, NR_153432, NR_102309, NM_172961, NM_001377096, NM_001010973, NM_008361, NM_008493	743	32	20119	5.07714	1	0.426984	0.425326
non-universal CHMs	A	24	1.23419	GOTERM_BP_ALL	GO:0051955~regulation of amino acid transport	8	0.749064	0.00638371	NM_001038839, NM_021358, NM_133849, NM_001170978, NR_102309, NM_007428, NM_001038887, NM_172961, NM_001166456, NM_001038845, NM_001166458, NM_001284402, NM_011027, NM_134086, NM_001377096, NM_008361, NM_008493	743	60	20119	3.61041	1	0.432666	0.430986
non-universal CHMs	A	24	1.23419	GOTERM_BP_ALL	GO:0032892~positive regulation of organic acid transport	8	0.749064	0.00983258	NM_001038839, NM_021358, NM_133849, NM_001170978, NR_102309, NM_007428, NM_001038887, NM_172961, NM_001166456, NM_001038845, NM_001166458, NM_001284402, NM_010798, NM_011027, NM_134086, NM_001377096, NM_008361	743	65	20119	3.33268	1	0.473661	0.471822
non-universal CHMs	A	24	1.23419	GOTERM_BP_ALL	GO:1905952~regulation of lipid localization	16	1.49813	0.0113489	NM_001038839, NM_021456, NM_001381922, NM_133849, NM_025874, NR_102309, NM_001079904, NM_007428, NM_001079905, NM_001077348, NM_001079901, NM_001079902, NR_152865, NM_001079903, NM_001252293, NM_010798, NM_144897, NM_011027, NM_001252292, NM_026179, NM_008361, NM_175099, NM_001359207, NM_001038887, NM_001081372, NM_001010973, NM_001038845, NM_001284402, NR_153432, NM_010046, NM_133660, NM_008493,…	743	210	20119	2.06309	1	0.504636	0.502677
non-universal CHMs	A	24	1.23419	GOTERM_BP_ALL	GO:0046717~acid secretion	12	1.1236	0.0126599	NM_001038839, NM_177034, NM_021358, NM_133849, NM_001170978, NR_102309, NM_001038887, NM_172961, NM_007877, NM_001010973, NM_001346010, NM_001038845, NM_001284402, NM_009201, NM_010798, NM_011027, NR_153432, NM_001377096, NM_008361, NM_008493, NM_021290	743	137	20119	2.3718	1	0.516895	0.514888
non-universal CHMs	A	24	1.23419	GOTERM_BP_ALL	GO:1903793~positive regulation of anion transport	9	0.842697	0.0158894	NM_001038839, NM_021358, NM_133849, NM_001170978, NR_102309, NM_007428, NM_001038887, NM_172961, NM_001166456, NM_001038845, NM_001166458, NM_001284402, NM_010798, NM_011027, NM_134086, NM_001287738, NM_009883, NM_001287739, NM_001377096, NM_008361	743	88	20119	2.76935	1	0.59965	0.597322
non-universal CHMs	A	24	1.23419	GOTERM_BP_ALL	GO:0032368~regulation of lipid transport	13	1.21723	0.0194487	NM_001038839, NM_021456, NM_001381922, NM_133849, NR_102309, NM_001079904, NM_007428, NM_001079905, NM_001079901, NM_001079902, NM_001079903, NM_010798, NM_144897, NM_011027, NM_008361, NM_175099, NM_001038887, NM_001081372, NM_001010973, NM_001038845, NM_001284402, NR_153432, NM_010046, NM_133660, NM_008493	743	165	20119	2.13342	1	0.628321	0.625881
non-universal CHMs	A	24	1.23419	GOTERM_BP_ALL	GO:1901571~fatty acid derivative transport	8	0.749064	0.0205013	NM_001038839, NM_133849, NR_102309, NM_001038887, NM_007877, NM_001010973, NM_001347396, NM_145140, NM_001038845, NM_001284402, NM_010798, NM_011027, NR_153432, NM_170680, NM_008361, NM_008493	743	75	20119	2.88833	1	0.635589	0.633121
non-universal CHMs	A	24	1.23419	GOTERM_BP_ALL	GO:0071715~icosanoid transport	8	0.749064	0.0205013	NM_001038839, NM_133849, NR_102309, NM_001038887, NM_007877, NM_001010973, NM_001347396, NM_145140, NM_001038845, NM_001284402, NM_010798, NM_011027, NR_153432, NM_170680, NM_008361, NM_008493	743	75	20119	2.88833	1	0.635589	0.633121
non-universal CHMs	A	24	1.23419	GOTERM_BP_ALL	GO:2000191~regulation of fatty acid transport	6	0.561798	0.0223042	NM_175099, NM_001038839, NM_133849, NR_102309, NM_001038887, NM_001079904, NM_001079905, NM_001010973, NM_001079901, NM_001038845, NM_001079902, NM_001079903, NM_001284402, NM_010798, NM_011027, NR_153432, NM_008361	743	44	20119	3.69246	1	0.661506	0.658938
non-universal CHMs	A	24	1.23419	GOTERM_BP_ALL	GO:0032309~icosanoid secretion	7	0.655431	0.0245713	NM_001038839, NM_133849, NR_102309, NM_001038887, NM_007877, NM_001010973, NM_001038845, NM_001284402, NM_010798, NM_011027, NR_153432, NM_008361, NM_008493	743	61	20119	3.10732	1	0.69716	0.694453
[truncated: 31,980 more rows]
[truncated: 1 more columns]

## Sheet: Supplementary Table 3
Supplementary Table S3. Biological Process (BP) GO term enrichment analysis of potential target genes of pre-implantation-specific CHMs and spermatogenesis-specific CHMs in compartment A and B
[truncated: 1,144 more rows]

[truncated: 1 more sheets: Supplementary Table 4]
